# Supplementary material for: Integration of variant annotations using deep set networks boosts rare variant association testing
Source: Nat Genet. 2024 Sep 25;56(10):2271–80. doi: 10.1038/s41588-024-01919-z (PMC11525182; doi:10.1038/s41588-024-01919-z)
Supplement: Supplementary file 4 — Supplementary Tables 1–9. [file 41588_2024_1919_MOESM4_ESM.xlsx]

## Sheet: Table S1 | Related methods
	Kernel based	Burden based	Functional annotations	Learned causality/direction of effect	Learned weighting of annotations	Learning approach for annotations	Feature maps	Nonlinear effects	Multiphenotype
Burden	-	x	(X) (for hand-designed filtering)	-	-	-	-	-	-
SKAT(-O)	X	X (SKAT-O)	(X) (for hand-designed filtering)	(X) (as random effect)	-	-	-	-	-
MiST	x	x	X	X	X	gene-by-gene	-	-	-
BATI	?		X	X	X	gene-by-gene	-	-	-
He et al., 2017	x	x	x	(X) (as random effect)	x	Meta model	Hand-designed	-	-
Monti et al., 2022	X		X	(X) (as random effect)	X	Meta models	Hand-designed	-	-
STAAR(-O)	X	X (STAAR-O)	X	(X) (as random effect)	X	Meta models	Hand-designed	-	-
DeepRVAT		X	X	X	X	Hierarchical (multiple genes)	learned	X	X

## Sheet: Table S2 | Simulation set-up
	Association testing MAF <	Proportion of causal variants	AF of causal variants <	Phenotypic variance explained by			Variant score variance explained by
				Genetic effects	Noise	Covariates	Variant AF	Binary annotations	Continuous annotations	Noise
Default (Figure 2a, Supp. Figure. 2.2, Supp. Figure. 2.3b)	0.01	0.2	0.001	0.1	0.855	0.45	0.3	0.3	0.3	0.1
Figure 2b*	0.01, 0.001, 0.0001	0.2	0.1
Supp Figure 2.1 c-e, Supp. Figure 2.3a	0.01	0.1, 0.2, 0.3	0.001
The default weight for individual binary annotations was variant-frequency^(-1), reflecting the assumption that infrequent annotations have a larger impact. To increase the relative contribution of variants with higher AF as displayed in the stacked bar plots in Figure 2b, we decreased the weight of variants with rare annotations by using variant-frequency^(-1/x) for variant weighting, where x = …

## Sheet: Table S3 | Annotations
Annotation	Description	Source/Version	Annotation Group	Used by Monti et al.
MAF	Maximum of the variant minor allele frequency in the UK Biobank cohort and in gnomAD release 3.0 (non-Finnish European population)	UKBB/gnomAD release 3.0 (non-Finnish European population)	UKBB MAF	Yes
CADD (RAW)	Continuous annotation that predicts deleteriousness score for point mutations as well as insertions and deletions CADD integrates annotations from more than 100 genomic features through a machine learning based model (Rentzsch et al., 20219). CADD RAW denotes the raw deleteriousness score predicted by the model where higher values indicate a higher impact.	VEP 109	CADD raw	No
DeepSEA PC1	First principal component of DeepSEA predictions. It was enriched in regulatory features including TCF7L2, Sin3Ak-20, Mix1, MAZ, and BHLHE40 which occurs twice in top-ten high scoring loadings.	kipoi-veff2	BHLHE40	No
DeepSEA PC2	Second principal component of DeepSEA predictions. It is enriched strongly in CTCF-related features.	kipoi-veff2	CTCF	No
DeepSEA PC3	Third principal component of DeepSEA predictions. It is enriched in cFos-related features.	kipoi-veff2	cFos	No
DeepSEA PC4	Fourth principal component of DeepSEA predictions. It is enriched in epigenetic features H3K4me2 and H3K9ac.	kipoi-veff2	H3K4me2, H3K9ac	No
DeepSEA PC5	Fifth principal component of DeepSEA predictions. It is enriched in epigenetic feature H3K4me2.	kipoi-veff2	H3K4me2	No
DeepSEA PC6	Sixth principal component of DeepSEA predictions. It is enriched in regulatory feature p300 as well as NFKB, NFIC, and BCL11A.	kipoi-veff2	NFKB, NFIC and BCL11A	No
DeepRiPe	Predicted effects of genetic variants on the binding of RNA-binding proteins (RBPs) using a modified version of the DeepRiPe deep neural network in which predictions are purely sequence-based as used by Monti et al. (2022). The pre-trained models from github were utilized to obtain sequence-based predictions. Differences in binding were measured by subtracting the predictions for the reference al…	GitHub	RBP biniding	Yes
Condel	Continuous deleteriousness score for non-synonymous point mutations. Condel integrates predictions of other tools such as MutationAssessor and FATHMM for mutation impact on protein function.	VEP 109	Protein function
Missense	Binary annotation for a variant that results in an alteration in the coded amino-acid of the corresponding codon.	VEP 109	Protein function	Yes
PolyPhen2 score	Continuous score of the damaging impact of a missense mutation that is predicted through integrating functional and structural features of a protein. The PolyPhen2 score ranges between 0-1, where higher values indicate a higher damaging effect.	VEP 109	Protein function	Yes
Protein altering	Binary annotation for a variant that is predicted to alter the translated protein.	VEP 109	Protein function	No
PrimateAI	Deep learning-based continuous pathogenicity score for missense variants, which is based on the common variants of primate species (excluding human). PrimateAI scores range between 0-1, in which larger values indicate higher pathogenicity.	VEP 109	Protein function	No
AbSplice DNA	Tissue-specific aberrant splicing score for rare variants. It integrates prediction scores from deep learning-based aberrant splicing models, namely, SpliceAI and MMSplice, through a tree-based additive model. AbSplice DNA score ranges between 0-1, where higher values indicate a higher effect. For each variant, the maximum AbSplice score across tissues was used.	Zenodo	Splicing	No
SpliceAI score	SpliceAI provides four ”delta scores” indicating a variant’s predicted effect on cryptic splicing (acceptor gain, acceptor loss, donor gain, and donor loss). We used the maximum of these four scores and used it as a single annotation, which was provided by the AbSplice output.	VEP 109	Splicing	Yes
AlphaMissense	An adaptation of AlphaFold fine-tuned on human and primate variant population frequency databases to predict missense variant pathogenicity. AlphaMissense scores range between 0-1, in which larger values indicate higher pathogenicity.	Precomputed scores	Protein function	No
SIFT score	Continuous score that predicts the damaging effect of missense mutations using sequence homology. SIFT score ranges between 0-1, in which smaller values indicate a higher damaging effect.	VEP 109	Protein function	Yes
Protein altering	Binary annotation for a variant that is predicted to alter the translated protein.	VEP 109	Protein function	No
Frameshift	Binary annotation for a variant, in which the number of bases that are deleted/inserted is not a multiple of three and thus leads to a disruption in the translation step.	VEP 109	Protein function	Yes
Splice acceptor	Binary annotation for a variant that alters the splice acceptor region at the 3' end of an intron.	VEP 109	Splicing	Yes
Splice donor	Binary annotation for a variant that alters the splice donor region at the 5' end of an intron.	VEP 109	Splicing	Yes
Start lost	Binary annotation for a variant with at least one nucleotide alteration in the start codon.	VEP 109	Protein function	Yes
Stop gained	Binary annotation for a variant with at least one nucleotide alteration which leads to the generation of a premature stop codon.	VEP 109	Protein function	Yes
Stop lost	Binary annotation for a variant that alters the stop codon, which in turn might lead to the continuation of mRNA translation.	VEP 109	Protein function	Yes
Splice region	Binary annotation for a variant that is observed in the splice site (either within 1-3 bases of the exon or 3-8 bases of the intron).	VEP 109	Splicing	No
Inframe deletion	Binary annotation for a non-synonymous variant that involves the deletion of multiples of three bases where the reading frame for the protein is not disrupted.	VEP 109	Inframe indels	No
Inframe insertion	Binary annotation for a non-synonymous variant that involves insertions to the coding region.	VEP 109	Inframe indels	No

## Sheet: Table S4| Phenotypes
Trait	Trait description	UKBB Data Field	samples_161k	samples_500k_aa	Used for DeepRVAT training	PRS ID	Trait group	Trait type
Albumin		30600	141674	410429	FALSE	PGS001886	Liver	Quantitative
ALP	Alkaline phosphatase	30610	154019	448155	FALSE	PGS001939	Bone and joint	Quantitative
Apolipoprotein A		30630	140749	407986	TRUE	PGS001888	Lipids	Quantitative
Apolipoprotein B		30640	153265	445872	TRUE	PGS001889	Lipids	Quantitative
BMI	Body mass index	21001	161222	467872	FALSE	PGS001943	Physical measures	Quantitative
Calcium		30680	141589	410284	TRUE	PGS001893	Bone and joint	Quantitative
Cholesterol		30690	154009	448139	TRUE	PGS001895	Lipids	Quantitative
Creatinine		30700	153919	447924	FALSE	PGS001945	Renal	Quantitative
Cystatin C		30720	154001	448109	FALSE	PGS001947	Renal	Quantitative
FEV1	Forced expiratory volume in 1 second FEV1	20153	146093	428410	FALSE	PGS001918	Physical measures	Quantitative
GGT	Gamma glutamyltransferase	30730	153942	447908	FALSE	PGS001964	Liver	Quantitative
Glucose		30740	141487	409945	FALSE	PGS001952	Diabetes	Quantitative
HbA1c	Glycated haemoglobin HbA1c	30750	154262	446990	FALSE	PGS001953	Diabetes	Quantitative
HDL cholesterol		30760	141597	410235	TRUE	PGS001954	Lipids	Quantitative
IGF-1		30770	153186	445697	TRUE	PGS001960	Hormonal	Quantitative
LDL direct		30780	153755	447296	TRUE	PGS001933	Lipids	Quantitative
Lymphocyte percentage		30180	156946	455042	TRUE	PGS001986	Blood count	Quantitative
Mean corpuscular volume		30040	157174	455888	TRUE	PGS001990	Blood count	Quantitative
MPTV	Mean platelet thrombocyte volume	30100	157173	455882	TRUE	PGS001971	Blood count	Quantitative
Mean reticulocyte volume		30260	153906	448143	TRUE	PGS002003	Blood count	Quantitative
Neutrophill count		30140	156946	455036	TRUE	PGS001969	Blood count	Quantitative
Platelet count		30080	157175	455887	TRUE	PGS001973	Blood count	Quantitative
Platelet crit		30090	157173	455883	TRUE	PGS001970	Blood count	Quantitative
Platelet distribution width		30110	157173	455882	TRUE	PGS001972	Blood count	Quantitative
Erythrocyte count	Red blood cell erythrocyte count	30010	157175	455890	TRUE	PGS001909	Blood count	Quantitative
SHBG		30830	140308	406478	TRUE	PGS001977	Hormonal	Quantitative
Standing height		50	161392	468386	TRUE	PGS001929	Physical measures	Quantitative
Total bilirubin		30840	153388	446249	TRUE	PGS001942	Liver	Quantitative
Total protein		30860	141479	409983	FALSE	PGS002001	Renal	Quantitative
Triglycerides		30870	153879	447790	TRUE	PGS001979	Lipids	Quantitative
Urate		30880	153842	447605	TRUE	PGS002010	Renal	Quantitative
Vitamin D		30890	147251	427890	FALSE	PGS001982	Bone and joint	Quantitative
WHR	Waist to Hip Ratio BMI corrected	48/49	161181	467742	FALSE		Physical measures	Quantitative
Fat free mass	Whole body fat free mass	23101	158905	461331	FALSE	PGS001950	Physical measures	Quantitative
AV or bundle branch block		custom	5976/155779	18005/451830	FALSE		Cardiovascular	Binary
Allergic rhinitis		custom	12300/149455	34566/435269	FALSE		Allergies/Autoimmune	Binary
Anxiety		custom	8339/153416	24338/445497	FALSE		Neurological/Mental	Binary
Aortic valve disease		custom	3917/157838	11766/458069	FALSE		Cardiovascular	Binary
Asthma		custom	23939/137816	69959/399876	FALSE		Respiratory	Binary
Atrial fibrillation		custom	13389/148366	38911/430924	FALSE		Cardiovascular	Binary
Back pain		custom	12517/149238	36876/432959	FALSE		Musculoskeletal	Binary
Bipolar Disorder		custom	776/160979	2323/467512	FALSE		Neurological/Mental	Binary
Bladder cancer		custom	1590/160165	4701/465134	FALSE		Cancer	Binary
Bradyarrhythmia		custom	8114/153641	24331/445504	FALSE		Cardiovascular	Binary
Breast cancer		custom	7354/154401	20742/449093	FALSE		Cancer	Binary
Cardiac arrest		custom	1038/160717	3436/466399	FALSE		Cardiovascular	Binary
Cardiac surgery		custom	4409/157346	13652/456183	FALSE		Cardiovascular	Binary
Cataract		custom	23345/138410	68698/401137	FALSE		Ophthalmic	Binary
Cervical cancer		custom	757/160998	2154/467681	FALSE		Cancer	Binary
Cholelithiasis		custom	10926/150829	31139/438696	FALSE		Gastrointestinal	Binary
Chronic kidney disease		custom	7761/153994	23539/446296	FALSE		Renal	Binary
Chronic obstructive pulmonary disease		custom	9039/152716	28497/441338	FALSE		Respiratory	Binary
Colorectal cancer		custom	2745/159010	7841/461994	FALSE		Cancer	Binary
Congenital heart disease		custom	651/161104	2009/467826	FALSE		Cardiovascular	Binary
Coronary Artery Disease		custom	10202/151553	33955/435880	FALSE		Cardiovascular	Binary
Depression		custom	17523/144232	49648/420187	FALSE		Neurological/Mental	Binary
Dermatitis		custom	8218/153537	22985/446850	FALSE		Dermatological	Binary
Diabetes Type 1		custom	1505/160250	4826/465009	FALSE		Endocrine	Binary
Diabetes Type 2		custom	12796/148959	41484/428351	FALSE		Endocrine	Binary
Dilated Cardiomyopathy		custom	323/161432	988/468847	FALSE		Cardiovascular	Binary
Diverticular disease		custom	23175/138580	65576/404259	FALSE		Gastrointestinal	Binary
Epilepsy		custom	2588/159167	7649/462186	FALSE		Neurological/Mental	Binary
Gastroesophageal reflux disease		custom	24721/137034	69545/400290	FALSE		Gastrointestinal	Binary
Glaucoma		custom	5510/156245	16282/453553	FALSE		Ophthalmic	Binary
Gout		custom	4784/156971	14184/455651	FALSE		Renal	Binary
Heart failure		custom	6253/155502	19786/450049	FALSE		Cardiovascular	Binary
Hypercholesterolemia		custom	38063/123692	112391/357444	FALSE		Cardiovascular	Binary
Hypertension		custom	64596/97159	190210/279625	FALSE		Cardiovascular	Binary
Hyperthyroidism		custom	2420/159335	7340/462495	FALSE		Endocrine	Binary
Hypertrophic Cardiomyopathy		custom	219/161536	725/469110	FALSE		Cardiovascular	Binary
Hypothyroidism		custom	12315/149440	35956/433879	FALSE		Endocrine	Binary
Implantable cardioverter defibrillator		custom	512/161243	1746/468089	FALSE		Cardiovascular	Binary
Inflammatory bowel disease		custom	2666/159089	8155/461680	FALSE		Gastrointestinal	Binary
Irritable bowel syndrome		custom	8001/153754	21996/447839	FALSE		Gastrointestinal	Binary
Ischemic stroke		custom	3292/158463	9949/459886	FALSE		Cardiovascular	Binary
Lung cancer		custom	1921/159834	6254/463581	FALSE		Cancer	Binary
Migraine		custom	7453/154302	20742/449093	FALSE		Neurological/Mental	Binary
Mitral valve disease		custom	4641/157114	13924/455911	FALSE		Cardiovascular	Binary
Multiple sclerosis		custom	810/160945	2279/467556	FALSE		Allergies/Autoimmune	Binary
Myocardial infarction		custom	7346/154409	26024/443811	FALSE		Cardiovascular	Binary
Osteoarthritis		custom	39343/122412	112109/357726	FALSE		Musculoskeletal	Binary
Osteoporosis		custom	8426/153329	24116/445719	FALSE		Musculoskeletal	Binary
Pancreatitis		custom	1658/160097	4910/464925	FALSE		Gastrointestinal	Binary
Parkinsons disease		custom	1372/160383	4050/465785	FALSE		Neurological/Mental	Binary
Peripheral vascular disease		custom	3342/158413	10696/459139	FALSE		Cardiovascular	Binary
Pneumonia		custom	12906/148849	38381/431454	FALSE		Respiratory	Binary
Prostate cancer		custom	5275/156480	15039/454796	FALSE		Cancer	Binary
Psoriasis		custom	3354/158401	9718/460117	FALSE		Allergies/Autoimmune	Binary
Rheumatoid arthritis		custom	4131/157624	12115/457720	FALSE		Musculoskeletal	Binary
Sciatica		custom	3948/157807	11510/458325	FALSE		Musculoskeletal	Binary
Skin cancer		custom	12392/149363	33589/436246	FALSE		Dermatological	Binary
Sleep apnea		custom	3532/158223	10609/459226	FALSE		Respiratory	Binary
Stroke		custom	5573/156182	16876/452959	FALSE		Cardiovascular	Binary
Supraventricular tachycardia		custom	2034/159721	5980/463855	FALSE		Cardiovascular	Binary
Tricuspid valve disease		custom	2736/159019	8068/461767	FALSE		Cardiovascular	Binary
Venous thromboembolism		custom	7806/153949	22482/447353	FALSE		Venous	Binary
Ventricular arrhythmia		custom	2231/159524	7052/462783	FALSE		Cardiovascular	Binary

## Sheet: Table S5 | Covariates
Covariate	UKB field ID
Age	21003
Sex	22001
Age^2	21003^2
Age*sex	21003 * 22001
Genetic PC #1	22009-0.1
Genetic PC #2	22009-0.2
Genetic PC #3	22009-0.3
Genetic PC #4	22009-0.4
Genetic PC #5	22009-0.5
Genetic PC #6	22009-0.6
Genetic PC #7	22009-0.7
Genetic PC #8	22009-0.8
Genetic PC #9	22009-0.9
Genetic PC #10	22009-0.10
Genetic PC #11	22009-0.11
Genetic PC #12	22009-0.12
Genetic PC #13	22009-0.13
Genetic PC #14	22009-0.14
Genetic PC #15	22009-0.15
Genetic PC #16	22009-0.16
Genetic PC #17	22009-0.17
Genetic PC #18	22009-0.18
Genetic PC #19	22009-0.19
Genetic PC #20	22009-0.20

## Sheet: Table S6| 161k DeepRVAT gene di
Trait	Gene symbol	Ensembl ID	P-value	P-value Conditional	Known from previous UKBB WES studies
Apolipoprotein A	NR1H3	ENSG00000025434	6.73109e-09	2.94282e-09	TRUE
Apolipoprotein A	APOA5	ENSG00000110243	1.73391e-12	6.65978e-11	TRUE
Apolipoprotein A	APOC3	ENSG00000110245	6.44147e-15	4.6551e-15	TRUE
Apolipoprotein A	SCARB1	ENSG00000073060	3.40113e-21	3.1511e-20	TRUE
Apolipoprotein A	LIPC	ENSG00000166035	3.79365e-37	7.05598e-39	TRUE
Apolipoprotein A	CETP	ENSG00000087237	4.20702e-24	3.98073e-24	TRUE
Apolipoprotein A	LCAT	ENSG00000213398	3.65477e-61	4.69931e-61	TRUE
Apolipoprotein A	LIPG	ENSG00000101670	1.0783e-22	7.99215e-21	TRUE
Apolipoprotein A	CREB3L3	ENSG00000060566	7.10346e-09	7.09752e-09	TRUE
Apolipoprotein A	LDLR	ENSG00000130164	1.18635e-08	1.02375e-08	TRUE
Apolipoprotein A	ANGPTL3	ENSG00000132855	3.26934e-50	1.11039e-49	TRUE
Apolipoprotein A	APOB	ENSG00000084674	8.28601e-07	1.30206e-06	TRUE
Apolipoprotein A	CD36	ENSG00000135218	1.54882e-10	1.54905e-10	TRUE
Apolipoprotein A	LPL	ENSG00000175445	3.13395e-34	2.15594e-31	TRUE
Apolipoprotein A	JAK2	ENSG00000096968	9.10681e-09	9.10791e-09	FALSE
Apolipoprotein A	ABCA1	ENSG00000165029	1.35787e-187	6.59602e-188	TRUE
Apolipoprotein B	ASGR1	ENSG00000141505	5.07437e-08	2.35553e-08	TRUE
Apolipoprotein B	HROB	ENSG00000125319	3.333e-07	3.35134e-07	FALSE
Apolipoprotein B	LDLR	ENSG00000130164	4.94311e-36	9.90983e-35	TRUE
Apolipoprotein B	PCSK9	ENSG00000169174	6.17712e-98	1.37575e-96	TRUE
Apolipoprotein B	ANGPTL3	ENSG00000132855	4.0376e-10	4.92895e-10	TRUE
Apolipoprotein B	APOB	ENSG00000084674	2.06015e-119	9.23246e-120	TRUE
Apolipoprotein B	ABCG5	ENSG00000138075	7.12874e-07	3.11181e-06	TRUE
Calcium	FCGRT	ENSG00000104870	1.24324e-08	1.08163e-08	TRUE
Calcium	CASR	ENSG00000036828	1.44272e-26	1.32774e-27	TRUE
Calcium	ALB	ENSG00000163631	4.54939e-16	4.55047e-16	TRUE
Calcium	GCM2	ENSG00000124827	4.88391e-09	2.63267e-09	TRUE
Cholesterol	SCARB1	ENSG00000073060	6.30857e-11	8.52177e-11	TRUE
Cholesterol	LCAT	ENSG00000213398	1.58917e-10	1.61569e-10	TRUE
Cholesterol	ASGR1	ENSG00000141505	3.93355e-09	1.60561e-09	TRUE
Cholesterol	LIPG	ENSG00000101670	2.59051e-07	1.13605e-06	TRUE
Cholesterol	LDLR	ENSG00000130164	3.63354e-80	1.59333e-79	TRUE
Cholesterol	TM6SF2	ENSG00000213996	2.92685e-08	9.77884e-08	TRUE
Cholesterol	PCSK9	ENSG00000169174	2.59761e-124	2.46658e-120	TRUE
Cholesterol	ANGPTL3	ENSG00000132855	6.7608e-68	1.09584e-66	TRUE
Cholesterol	APOB	ENSG00000084674	3.21293e-184	3.34996e-182	TRUE
Cholesterol	ABCG5	ENSG00000138075	4.76498e-14	1.31947e-12	TRUE
Cholesterol	ABCG8	ENSG00000143921	1.20871e-06	4.10851e-07	FALSE
Cholesterol	STAB1	ENSG00000010327	8.81764e-07	8.81836e-07	TRUE
Cholesterol	ALB	ENSG00000163631	1.42655e-06	1.31986e-06	TRUE
Cholesterol	NPC1L1	ENSG00000015520	6.29715e-13	1.16041e-12	TRUE
Cholesterol	ABCA1	ENSG00000165029	9.08797e-53	1.3466e-52	TRUE
HDL cholesterol	NR1H3	ENSG00000025434	2.02956e-18	1.2143e-18	TRUE
HDL cholesterol	APOA5	ENSG00000110243	1.67234e-26	2.50714e-24	TRUE
HDL cholesterol	APOC3	ENSG00000110245	8.40456e-22	1.44702e-21	TRUE
HDL cholesterol	APOA1	ENSG00000118137	2.54109e-24	3.36038e-16	TRUE
HDL cholesterol	SH2B3	ENSG00000111252	6.41264e-08	3.95247e-09	TRUE
HDL cholesterol	SCARB1	ENSG00000073060	2.1181e-40	1.31892e-38	TRUE
HDL cholesterol	LIPC	ENSG00000166035	6.63024e-30	4.29561e-31	TRUE
HDL cholesterol	PLIN1	ENSG00000166819	3.23946e-07	3.23977e-07	TRUE
HDL cholesterol	CETP	ENSG00000087237	3.92713e-52	3.34549e-53	TRUE
HDL cholesterol	LCAT	ENSG00000213398	8.01144e-74	1.27464e-73	TRUE
HDL cholesterol	LIPG	ENSG00000101670	1.89898e-15	6.92189e-14	TRUE
HDL cholesterol	CREB3L3	ENSG00000060566	2.47048e-06	2.4112e-06	FALSE
HDL cholesterol	ANGPTL3	ENSG00000132855	6.23237e-17	8.75941e-17	TRUE
HDL cholesterol	PLTP	ENSG00000100979	8.52578e-07	2.30689e-07	TRUE
HDL cholesterol	APOB	ENSG00000084674	4.25936e-09	8.903e-09	TRUE
HDL cholesterol	PPARG	ENSG00000132170	1.91958e-08	1.95995e-08	TRUE
HDL cholesterol	LPL	ENSG00000175445	1.80185e-42	6.84746e-39	TRUE
HDL cholesterol	JAK2	ENSG00000096968	1.28753e-10	1.28772e-10	FALSE
HDL cholesterol	ABCA1	ENSG00000165029	1.03053e-158	1.38951e-159	TRUE
IGF-1	IGFALS	ENSG00000099769	7.18255e-72	4.65947e-73	TRUE
IGF-1	DHX38	ENSG00000140829	3.8319e-07	3.56219e-07	FALSE
IGF-1	PAPPA2	ENSG00000116183	2.85916e-11	1.55203e-11	TRUE
IGF-1	GHRH	ENSG00000118702	1.38492e-09	1.41977e-09	TRUE
IGF-1	GHSR	ENSG00000121853	3.83035e-07	1.53653e-07	TRUE
IGF-1	IGFBP3	ENSG00000146674	1.22949e-12	4.78274e-13	TRUE
LDL direct	ASGR1	ENSG00000141505	1.89245e-11	6.12606e-12	TRUE
LDL direct	ABCA6	ENSG00000154262	1.872e-07	1.33718e-07	FALSE
LDL direct	LDLR	ENSG00000130164	4.31153e-125	2.39295e-124	TRUE
LDL direct	TM6SF2	ENSG00000213996	2.69245e-08	4.0218e-08	TRUE
LDL direct	PCSK9	ENSG00000169174	6.93836e-160	3.5239e-157	TRUE
LDL direct	ANGPTL3	ENSG00000132855	7.52017e-41	1.51039e-40	TRUE
LDL direct	RRBP1	ENSG00000125844	6.1815e-07	7.78774e-07	TRUE
LDL direct	APOB	ENSG00000084674	1.07408e-244	8.18883e-244	TRUE
LDL direct	ABCG5	ENSG00000138075	7.73284e-19	7.20524e-17	TRUE
LDL direct	ABCG8	ENSG00000143921	1.71746e-06	6.10014e-07	FALSE
LDL direct	STAB1	ENSG00000010327	9.8666e-07	9.8674e-07	TRUE
LDL direct	ALB	ENSG00000163631	2.03118e-06	2.03133e-06	TRUE
LDL direct	TIMD4	ENSG00000145850	2.56342e-06	1.79221e-06	FALSE
LDL direct	NPC1L1	ENSG00000015520	1.27356e-15	2.55852e-15	TRUE
LDL direct	ABCA1	ENSG00000165029	1.15426e-13	2.38126e-13	TRUE
Lymphocyte percentage	RASA3	ENSG00000185989	1.51038e-10	1.6741e-10	FALSE
Lymphocyte percentage	NF1	ENSG00000196712	6.79187e-07	7.16016e-07	TRUE
Lymphocyte percentage	GNB1	ENSG00000078369	5.39562e-07	5.39607e-07	TRUE
Lymphocyte percentage	CXCR2	ENSG00000180871	2.64246e-11	2.75602e-11	TRUE
Lymphocyte percentage	RASA2	ENSG00000155903	2.05779e-07	1.95058e-07	TRUE
Lymphocyte percentage	JAK2	ENSG00000096968	1.98363e-16	5.41776e-16	TRUE
Mean corpuscular volume	HBB	ENSG00000244734	6.30352e-32	6.16203e-32	TRUE
Mean corpuscular volume	POLE	ENSG00000177084	9.93649e-11	2.90217e-10	TRUE
Mean corpuscular volume	HBM	ENSG00000206177	1.33113e-07	5.09471e-08	TRUE
Mean corpuscular volume	HBA2	ENSG00000188536	9.06344e-08	9.78245e-08	TRUE
Mean corpuscular volume	CHTF18	ENSG00000127586	1.28698e-06	2.09216e-06	TRUE
Mean corpuscular volume	NPC1	ENSG00000141458	2.31795e-08	2.31819e-08	TRUE
Mean corpuscular volume	EPOR	ENSG00000187266	1.24588e-06	1.15571e-06	FALSE
Mean corpuscular volume	KLF1	ENSG00000105610	7.7798e-17	6.92757e-17	TRUE
Mean corpuscular volume	GNB1	ENSG00000078369	2.0441e-07	2.11711e-07	TRUE
Mean corpuscular volume	TENT5C	ENSG00000183508	3.03052e-08	1.98206e-08	FALSE
Mean corpuscular volume	ABCB10	ENSG00000135776	1.82324e-08	1.61158e-08	TRUE
Mean corpuscular volume	TMPRSS6	ENSG00000187045	5.30146e-24	2.31793e-25	TRUE
Mean corpuscular volume	CAD	ENSG00000084774	5.63711e-07	6.49438e-07	TRUE
Mean corpuscular volume	ATR	ENSG00000175054	5.00575e-09	2.11591e-08	TRUE
Mean corpuscular volume	TFRC	ENSG00000072274	6.71617e-08	2.18729e-07	TRUE
Mean corpuscular volume	TERT	ENSG00000164362	2.40413e-12	5.16572e-13	TRUE
Mean corpuscular volume	GMPR	ENSG00000137198	6.33081e-07	2.73448e-07	TRUE
Mean corpuscular volume	TFR2	ENSG00000106327	2.6786e-13	1.30724e-13	TRUE
MPTV	BIN2	ENSG00000110934	2.57632e-06	4.76031e-06	TRUE
MPTV	RHOF	ENSG00000139725	4.33613e-14	1.54627e-13	TRUE
MPTV	EXOC3L4	ENSG00000205436	6.02216e-29	4.47422e-30	TRUE
MPTV	GP1BA	ENSG00000185245	1.03858e-31	1.04562e-29	TRUE
MPTV	ITGA2B	ENSG00000005961	7.74e-14	1.25366e-13	TRUE
MPTV	MYO9B	ENSG00000099331	6.69639e-07	1.04615e-06	TRUE
MPTV	MOB3C	ENSG00000142961	8.46198e-08	1.02244e-07	TRUE
MPTV	PEAR1	ENSG00000187800	2.5426e-07	1.12615e-07	TRUE
MPTV	TUBB1	ENSG00000101162	1.03269e-46	1.77363e-45	TRUE
MPTV	SEPT5-GP1BB	ENSG00000284874	2.11181e-16	3.15534e-16	FALSE
MPTV	GP1BB	ENSG00000203618	3.2174e-42	8.40589e-42	TRUE
MPTV	CHEK2	ENSG00000183765	9.49612e-07	1.39619e-06	TRUE
MPTV	CKAP2L	ENSG00000169607	1.3653e-09	7.51684e-10	TRUE
MPTV	CAVIN2	ENSG00000168497	7.307e-07	5.28134e-07	TRUE
MPTV	GP9	ENSG00000169704	2.1829e-37	6.0529e-36	TRUE
MPTV	GP5	ENSG00000178732	2.09216e-06	1.89894e-06	FALSE
MPTV	ELOVL7	ENSG00000164181	7.20907e-12	5.64208e-12	TRUE
MPTV	IQGAP2	ENSG00000145703	1.82591e-70	5.10055e-70	TRUE
MPTV	GFI1B	ENSG00000165702	3.42528e-43	9.41387e-44	TRUE
Mean reticulocyte volume	HBB	ENSG00000244734	2.53126e-07	2.44408e-07	TRUE
Mean reticulocyte volume	POLE	ENSG00000177084	1.9665e-12	2.16608e-12	TRUE
Mean reticulocyte volume	SLC4A1	ENSG00000004939	1.65415e-13	1.56058e-13	TRUE
Mean reticulocyte volume	NPC1	ENSG00000141458	2.01072e-06	2.01087e-06	TRUE
Mean reticulocyte volume	EPOR	ENSG00000187266	2.496e-07	2.1387e-07	FALSE
Mean reticulocyte volume	SPTA1	ENSG00000163554	2.14769e-06	1.80906e-07	TRUE
Mean reticulocyte volume	COQ8A	ENSG00000163050	1.85443e-06	1.78722e-06	FALSE
Mean reticulocyte volume	SEC23B	ENSG00000101310	4.12135e-07	4.12171e-07	TRUE
Mean reticulocyte volume	TYMP	ENSG00000025708	5.10715e-09	6.05951e-11	TRUE
Mean reticulocyte volume	CAD	ENSG00000084774	4.11325e-21	6.8425e-21	TRUE
Mean reticulocyte volume	ATR	ENSG00000175054	8.60788e-09	1.50285e-07	TRUE
Mean reticulocyte volume	TERT	ENSG00000164362	2.08122e-06	9.7568e-07	TRUE
Mean reticulocyte volume	RHAG	ENSG00000112077	2.34459e-07	1.33785e-07	TRUE
Mean reticulocyte volume	CA1	ENSG00000133742	3.4487e-09	3.67606e-09	TRUE
Mean reticulocyte volume	JAK2	ENSG00000096968	3.70219e-11	1.3607e-11	TRUE
Neutrophill count	NPC1	ENSG00000141458	2.34543e-06	2.84389e-06	TRUE
Neutrophill count	GNB1	ENSG00000078369	1.32128e-07	1.32141e-07	TRUE
Neutrophill count	CXCR2	ENSG00000180871	6.46296e-20	6.61154e-20	TRUE
Neutrophill count	JAK2	ENSG00000096968	4.67084e-11	7.73018e-11	TRUE
Platelet count	SH2B3	ENSG00000111252	4.4603e-33	3.69757e-34	TRUE
Platelet count	EXOC3L4	ENSG00000205436	1.50045e-08	1.17249e-08	TRUE
Platelet count	PLEKHO2	ENSG00000241839	1.37077e-06	1.81896e-06	FALSE
Platelet count	GP1BA	ENSG00000185245	8.52747e-16	5.66513e-15	TRUE
Platelet count	ITGA2B	ENSG00000005961	1.77953e-23	2.96218e-23	TRUE
Platelet count	MYO9B	ENSG00000099331	1.10362e-06	2.65384e-06	TRUE
Platelet count	MPL	ENSG00000117400	5.7017e-32	4.06302e-32	TRUE
Platelet count	TUBB1	ENSG00000101162	7.93416e-56	5.90152e-55	TRUE
Platelet count	SEPT5-GP1BB	ENSG00000284874	1.16553e-12	1.28048e-12	FALSE
Platelet count	GP1BB	ENSG00000203618	4.92814e-37	3.27813e-37	TRUE
Platelet count	LY75-CD302	ENSG00000248672	2.2386e-06	4.12286e-06	TRUE
Platelet count	LY75	ENSG00000054219	2.22158e-07	4.61547e-07	TRUE
Platelet count	GP9	ENSG00000169704	1.63873e-30	1.14542e-28	TRUE
Platelet count	IQGAP2	ENSG00000145703	4.06354e-14	3.94902e-14	TRUE
Platelet count	MPIG6B	ENSG00000204420	6.87335e-07	3.24452e-07	FALSE
Platelet count	BAK1	ENSG00000030110	2.62497e-07	4.71133e-08	TRUE
Platelet count	CD36	ENSG00000135218	2.0431e-06	1.04475e-06	TRUE
Platelet count	ZFAT	ENSG00000066827	1.84928e-06	3.44748e-06	TRUE
Platelet count	JAK2	ENSG00000096968	1.06798e-104	4.08102e-103	TRUE
Platelet count	GFI1B	ENSG00000165702	1.21184e-18	2.2942e-18	TRUE
Platelet crit	SH2B3	ENSG00000111252	2.1766e-40	1.28188e-46	TRUE
Platelet crit	TNFRSF13B	ENSG00000240505	1.75426e-08	1.18278e-08	TRUE
Platelet crit	ITGA2B	ENSG00000005961	2.07834e-13	1.0604e-13	TRUE
Platelet crit	MPL	ENSG00000117400	3.20122e-37	2.78454e-37	TRUE
Platelet crit	TUBB1	ENSG00000101162	1.52931e-23	2.49966e-23	TRUE
Platelet crit	GP1BB	ENSG00000203618	1.41074e-13	9.54943e-14	TRUE
Platelet crit	CHEK2	ENSG00000183765	9.29618e-11	9.08071e-11	TRUE
Platelet crit	LY75-CD302	ENSG00000248672	3.36075e-09	6.71214e-09	TRUE
Platelet crit	LY75	ENSG00000054219	6.25601e-11	1.30308e-10	TRUE
Platelet crit	GP9	ENSG00000169704	4.10542e-09	6.42448e-09	TRUE
Platelet crit	BAK1	ENSG00000030110	9.92934e-08	2.75048e-08	TRUE
Platelet crit	ZFAT	ENSG00000066827	1.36895e-06	2.81473e-06	TRUE
Platelet crit	JAK2	ENSG00000096968	1.99226e-112	1.34342e-110	TRUE
Platelet distribution width	APOA5	ENSG00000110243	9.12842e-08	4.71053e-07	TRUE
Platelet distribution width	PLEKHO2	ENSG00000241839	8.6083e-07	1.29865e-06	TRUE
Platelet distribution width	AC069368.3	ENSG00000249240	7.76348e-07	6.37754e-07	TRUE
Platelet distribution width	GP1BA	ENSG00000185245	1.61174e-17	2.12992e-16	TRUE
Platelet distribution width	SLFN14	ENSG00000236320	1.83082e-09	8.4739e-10	TRUE
Platelet distribution width	NPC1	ENSG00000141458	7.79504e-08	6.11351e-08	TRUE
Platelet distribution width	ASXL1	ENSG00000171456	1.0824e-06	1.22927e-06	TRUE
Platelet distribution width	TUBB1	ENSG00000101162	2.6766e-242	2.71121e-247	TRUE
Platelet distribution width	GP1BB	ENSG00000203618	3.57105e-18	4.69458e-18	TRUE
Platelet distribution width	GP9	ENSG00000169704	3.84092e-21	6.8875e-18	TRUE
Platelet distribution width	MPIG6B	ENSG00000204420	2.07489e-07	5.63609e-08	TRUE
Platelet distribution width	CD36	ENSG00000135218	2.44609e-14	1.98834e-14	TRUE
Platelet distribution width	JAK2	ENSG00000096968	5.23374e-11	5.23447e-11	TRUE
Erythrocyte count	HBB	ENSG00000244734	1.11212e-20	1.11243e-20	TRUE
Erythrocyte count	SH2B3	ENSG00000111252	1.70377e-07	1.64081e-08	TRUE
Erythrocyte count	GNB1	ENSG00000078369	9.42992e-07	9.49533e-07	TRUE
Erythrocyte count	TENT5C	ENSG00000183508	5.6608e-09	5.17912e-09	FALSE
Erythrocyte count	PKLR	ENSG00000143627	6.73514e-07	2.72048e-07	TRUE
Erythrocyte count	COL4A4	ENSG00000081052	2.78949e-07	2.78973e-07	TRUE
Erythrocyte count	APEH	ENSG00000164062	1.13387e-10	1.52505e-10	TRUE
Erythrocyte count	TERT	ENSG00000164362	3.68561e-08	2.08716e-08	FALSE
Erythrocyte count	ACO1	ENSG00000122729	2.55968e-10	2.53082e-10	TRUE
SHBG	SHBG	ENSG00000129214	1.69289e-158	6.03343e-121	TRUE
SHBG	DPP9	ENSG00000142002	2.51374e-11	2.51414e-11	TRUE
SHBG	HNF4A	ENSG00000101076	3.56182e-12	6.04892e-12	TRUE
SHBG	CPS1	ENSG00000021826	4.00694e-07	4.00732e-07	FALSE
Standing height	TET1	ENSG00000138336	1.76568e-07	2.49935e-07	TRUE
Standing height	MFSD13A	ENSG00000138111	8.61555e-07	7.16513e-07	FALSE
Standing height	HTRA1	ENSG00000166033	9.84936e-08	3.13956e-08	TRUE
Standing height	B4GALNT3	ENSG00000139044	1.80574e-06	1.78291e-06	TRUE
Standing height	HMGA2	ENSG00000149948	7.00048e-07	1.49296e-06	FALSE
Standing height	DIS3L	ENSG00000166938	3.23156e-07	3.79078e-07	FALSE
Standing height	ACAN	ENSG00000157766	7.71497e-10	3.3916e-09	TRUE
Standing height	ADAMTS17	ENSG00000140470	6.33369e-27	2.37051e-26	TRUE
Standing height	IGFALS	ENSG00000099769	2.24428e-08	4.26807e-08	TRUE
Standing height	PIEZO1	ENSG00000103335	4.41376e-14	3.6531e-14	TRUE
Standing height	TMEM97	ENSG00000109084	5.64726e-07	5.59375e-07	FALSE
Standing height	COL1A1	ENSG00000108821	1.67771e-08	2.13468e-08	FALSE
Standing height	TMEM104	ENSG00000109066	1.25785e-06	1.40869e-06	FALSE
Standing height	ADAMTS10	ENSG00000142303	5.43546e-09	2.04543e-09	TRUE
Standing height	DPYD	ENSG00000188641	8.02424e-07	8.04038e-07	FALSE
Standing height	THBS3	ENSG00000169231	1.22551e-08	2.02194e-08	TRUE
Standing height	DDR2	ENSG00000162733	6.07062e-09	6.10272e-09	TRUE
Standing height	C1orf112	ENSG00000000460	6.82346e-08	6.49722e-08	FALSE
Standing height	DTL	ENSG00000143476	4.15087e-11	2.59492e-11	TRUE
Standing height	GHRH	ENSG00000118702	2.1719e-09	1.23814e-09	TRUE
Standing height	DPP10	ENSG00000175497	5.18998e-07	5.1904e-07	FALSE
Standing height	IHH	ENSG00000163501	2.82991e-11	1.63895e-11	TRUE
Standing height	DES	ENSG00000175084	1.5083e-06	1.0848e-06	FALSE
Standing height	IGF2BP2	ENSG00000073792	8.98567e-07	8.96039e-07	TRUE
Standing height	ADAMTS3	ENSG00000156140	2.34519e-06	1.47508e-06	TRUE
Standing height	NPR3	ENSG00000113389	1.03252e-07	7.64769e-08	TRUE
Standing height	GHR	ENSG00000112964	6.26329e-09	1.0702e-08	FALSE
Standing height	SCUBE3	ENSG00000146197	5.06243e-07	6.27125e-08	TRUE
Standing height	POLB	ENSG00000070501	2.05142e-06	2.18445e-06	TRUE
Standing height	CRISPLD1	ENSG00000121005	2.20448e-18	3.69183e-18	TRUE
Standing height	ZFAT	ENSG00000066827	2.76209e-21	6.85165e-21	TRUE
Standing height	NPR2	ENSG00000159899	2.37781e-15	1.01909e-15	TRUE
Standing height	COL27A1	ENSG00000196739	1.29564e-06	2.50651e-06	TRUE
Standing height	PAPPA	ENSG00000182752	3.43731e-09	7.79851e-09	TRUE
Standing height	ANGPTL2	ENSG00000136859	7.16576e-15	6.349e-15	TRUE
Total bilirubin	SLCO1B3	ENSG00000111700	2.05169e-20	1.80742e-14	TRUE
Total bilirubin	SLCO1B3-SLCO1B7	ENSG00000257046	1.02034e-13	7.09415e-09	FALSE
Total bilirubin	SLCO1B1	ENSG00000134538	2.02772e-16	6.78921e-17	TRUE
Total bilirubin	UGT1A8	ENSG00000242366	1.50702e-29	3.41988e-30	TRUE
Total bilirubin	UGT1A10	ENSG00000242515	1.33464e-40	1.17939e-34	TRUE
Total bilirubin	UGT1A9	ENSG00000241119	2.75381e-34	8.20178e-30	TRUE
Total bilirubin	UGT1A7	ENSG00000244122	5.97108e-25	1.68577e-19	TRUE
Total bilirubin	UGT1A6	ENSG00000167165	1.45832e-39	4.34602e-35	TRUE
Total bilirubin	UGT1A5	ENSG00000288705	9.1684e-33	9.17267e-33	TRUE
Total bilirubin	UGT1A4	ENSG00000244474	4.43835e-23	4.77061e-18	TRUE
Total bilirubin	UGT1A3	ENSG00000288702	2.68277e-14	2.68329e-14	TRUE
Total bilirubin	UGT1A1	ENSG00000241635	8.02247e-60	1.76528e-61	TRUE
Total bilirubin	RHAG	ENSG00000112077	7.70145e-07	7.70208e-07	TRUE
Triglycerides	PDE3B	ENSG00000152270	2.51058e-07	2.22293e-07	TRUE
Triglycerides	APOA5	ENSG00000110243	2.89328e-44	5.08867e-42	TRUE
Triglycerides	APOC3	ENSG00000110245	1.52345e-48	8.09288e-47	TRUE
Triglycerides	CREB3L3	ENSG00000060566	4.88357e-07	4.89182e-07	TRUE
Triglycerides	INSR	ENSG00000171105	3.08123e-08	3.68224e-08	TRUE
Triglycerides	ANGPTL4	ENSG00000167772	1.12852e-23	3.38819e-24	TRUE
Triglycerides	TM6SF2	ENSG00000213996	7.43874e-11	3.26431e-11	TRUE
Triglycerides	APOC4-APOC2	ENSG00000224916	2.14793e-06	4.29053e-06	FALSE
Triglycerides	ANGPTL3	ENSG00000132855	1.20007e-74	1.82067e-74	TRUE
Triglycerides	APOB	ENSG00000084674	1.21628e-60	3.51437e-59	TRUE
Triglycerides	LPL	ENSG00000175445	1.74421e-25	1.93282e-23	TRUE
Urate	SLC22A12	ENSG00000197891	0	0	TRUE
Urate	IGFALS	ENSG00000099769	7.07805e-07	7.07864e-07	TRUE
Urate	SLC5A2	ENSG00000140675	8.73124e-09	8.73221e-09	TRUE
Urate	PRPSAP1	ENSG00000161542	1.0108e-09	1.18537e-09	TRUE
Urate	PDZK1	ENSG00000174827	3.08135e-11	2.01293e-11	TRUE
Urate	INSRR	ENSG00000027644	2.85094e-07	2.85119e-07	TRUE
Urate	LRP2	ENSG00000081479	2.80775e-09	6.80897e-09	TRUE
Urate	COL4A4	ENSG00000081052	7.28955e-08	7.65846e-08	TRUE
Urate	SLC2A9	ENSG00000109667	9.7336e-57	8.32651e-63	TRUE
Urate	ABCG2	ENSG00000118777	7.13947e-15	1.56981e-16	TRUE
BMI	MC4R	ENSG00000166603	2.66308e-13	1.64953e-13	TRUE
Glucose	G6PC2	ENSG00000152254	1.50949e-08	2.86656e-12	TRUE
Glucose	GCK	ENSG00000106633	1.30933e-28	1.37654e-29	TRUE
Vitamin D	CYP2R1	ENSG00000186104	5.88625e-13	1.5563e-11	TRUE
Vitamin D	DHCR7	ENSG00000172893	1.33159e-08	4.34598e-10	TRUE
Vitamin D	CYP27B1	ENSG00000111012	8.46193e-08	8.46278e-08	TRUE
Vitamin D	HAL	ENSG00000084110	1.00339e-07	2.85976e-08	TRUE
Vitamin D	APOB	ENSG00000084674	7.74623e-19	7.31932e-19	TRUE
Albumin	SERPINF2	ENSG00000167711	9.50967e-07	6.63298e-06	FALSE
Albumin	ABCA6	ENSG00000154262	3.50878e-09	2.59622e-09	TRUE
Albumin	FCGRT	ENSG00000104870	2.8344e-30	4.79267e-30	TRUE
Albumin	STAB1	ENSG00000010327	8.2115e-08	9.84463e-08	TRUE
Albumin	ALB	ENSG00000163631	1.99358e-56	4.0668e-56	TRUE
Albumin	IQGAP2	ENSG00000145703	7.32299e-15	9.4407e-15	TRUE
Total protein	PKD1	ENSG00000008710	2.19956e-07	2.2594e-07	FALSE
Total protein	TNFRSF13B	ENSG00000240505	1.4568e-13	1.91117e-13	TRUE
Total protein	FCGRT	ENSG00000104870	4.34764e-20	4.21763e-20	TRUE
Total protein	STAB1	ENSG00000010327	2.08869e-08	1.74816e-08	TRUE
Total protein	IQGAP2	ENSG00000145703	8.46616e-07	1.48531e-06	TRUE
Cystatin C	SH2B3	ENSG00000111252	6.63849e-13	1.1961e-14	TRUE
Cystatin C	CLDN10	ENSG00000134873	5.78613e-08	3.91467e-08	TRUE
Cystatin C	NPC1	ENSG00000141458	4.79894e-08	5.33565e-08	FALSE
Cystatin C	CST3	ENSG00000101439	6.33387e-235	4.03441e-236	TRUE
Cystatin C	LRP2	ENSG00000081479	4.88516e-15	2.67106e-15	TRUE
Cystatin C	PKHD1	ENSG00000170927	5.51436e-07	1.5156e-06	FALSE
Cystatin C	JAK2	ENSG00000096968	1.38239e-07	1.38251e-07	FALSE
Cystatin C	SLC34A3	ENSG00000198569	1.00601e-21	8.48549e-22	TRUE
GGT	A1CF	ENSG00000148584	2.24914e-07	4.47152e-07	TRUE
GGT	EXOC3L4	ENSG00000205436	7.45495e-10	1.059e-09	TRUE
GGT	G6PC1	ENSG00000131482	7.66822e-07	7.83366e-07	TRUE
GGT	SIGLEC1	ENSG00000088827	2.51741e-06	3.06099e-06	TRUE
GGT	KB-1995A5.6	ENSG00000286070	2.22549e-229	3.25947e-228	FALSE
GGT	GGT1	ENSG00000100031	2.06621e-236	8.25723e-237	TRUE
GGT	ABCB11	ENSG00000073734	1.83183e-09	1.09633e-09	TRUE
GGT	PKHD1	ENSG00000170927	5.63161e-10	4.11938e-10	TRUE
GGT	SYNJ2	ENSG00000078269	2.72132e-08	3.37576e-08	TRUE
GGT	TNFRSF10B	ENSG00000120889	1.70111e-06	1.70124e-06	TRUE
ALP	B4GALNT3	ENSG00000139044	5.16623e-14	3.94702e-13	TRUE
ALP	SLC39A5	ENSG00000139540	2.81569e-07	2.81594e-07	TRUE
ALP	PKD1	ENSG00000008710	4.81456e-07	7.0583e-07	TRUE
ALP	ASGR1	ENSG00000141505	1.54245e-97	3.00839e-103	TRUE
ALP	NPC1	ENSG00000141458	1.24675e-06	1.24685e-06	TRUE
ALP	ALPL	ENSG00000162551	0	0	TRUE
ALP	SEC16B	ENSG00000120341	1.57663e-07	1.59632e-07	TRUE
ALP	ABCB11	ENSG00000073734	1.27512e-18	3.5453e-19	TRUE
ALP	EDEM1	ENSG00000134109	8.90186e-11	8.0841e-11	TRUE
ALP	GPLD1	ENSG00000112293	1.57707e-162	2.42677e-158	TRUE
Creatinine	SLC47A1	ENSG00000142494	2.30125e-08	2.11574e-08	TRUE
Creatinine	LZTR1	ENSG00000099949	6.6213e-07	6.62185e-07	FALSE
Creatinine	LRP2	ENSG00000081479	1.32887e-20	2.14409e-20	TRUE
Creatinine	SLC22A7	ENSG00000137204	7.43546e-07	5.01888e-07	TRUE
Creatinine	SLC22A2	ENSG00000112499	2.83978e-14	8.2697e-14	TRUE
Creatinine	SLC34A3	ENSG00000198569	9.23053e-25	6.35535e-25	TRUE
Fat free mass	ACAN	ENSG00000157766	5.43643e-07	9.8698e-07	TRUE
Fat free mass	IGFALS	ENSG00000099769	2.93898e-08	6.67616e-08	TRUE
Fat free mass	MC4R	ENSG00000166603	3.01891e-13	1.51323e-13	TRUE
Fat free mass	PAPPA2	ENSG00000116183	9.41498e-13	9.76291e-13	TRUE
Fat free mass	GHRH	ENSG00000118702	4.65099e-08	3.69726e-08	TRUE
Fat free mass	GFPT2	ENSG00000131459	1.47559e-06	1.16425e-06	FALSE
Fat free mass	CRISPLD1	ENSG00000121005	6.40581e-07	6.78333e-07	FALSE
Fat free mass	ZFAT	ENSG00000066827	4.63044e-13	1.90341e-12	TRUE
Fat free mass	PAPPA	ENSG00000182752	6.76769e-10	1.06012e-09	TRUE
FEV1	ADAMTS17	ENSG00000140470	1.54794e-10	2.23518e-10	TRUE
FEV1	ZFAT	ENSG00000066827	3.25589e-08	4.44028e-08	TRUE
HbA1c	HK1	ENSG00000156515	1.82965e-08	3.93566e-08	TRUE
HbA1c	AMPD3	ENSG00000133805	1.31617e-07	5.37911e-07	TRUE
HbA1c	PFKM	ENSG00000152556	8.07124e-25	4.51023e-25	TRUE
HbA1c	CARHSP1	ENSG00000153048	1.07786e-06	1.07795e-06	TRUE
HbA1c	LCAT	ENSG00000213398	2.24356e-07	2.24376e-07	TRUE
HbA1c	PIEZO1	ENSG00000103335	1.09047e-18	8.30576e-19	TRUE
HbA1c	SPTA1	ENSG00000163554	2.3442e-16	1.59132e-15	TRUE
HbA1c	APEH	ENSG00000164062	4.614e-07	3.90161e-07	TRUE
HbA1c	RHAG	ENSG00000112077	9.99942e-18	1.00018e-17	TRUE
HbA1c	GCK	ENSG00000106633	3.56852e-37	2.57918e-38	TRUE
HbA1c	SLC30A8	ENSG00000164756	7.52438e-09	9.38494e-09	TRUE
HbA1c	JAK2	ENSG00000096968	2.19453e-06	2.30891e-06	FALSE
HbA1c	ABCA1	ENSG00000165029	4.93892e-08	4.93941e-08	FALSE
WHR	PLIN1	ENSG00000166819	3.52026e-08	NA	FALSE
WHR	INSR	ENSG00000171105	2.6619e-06	NA	FALSE
WHR	COL5A3	ENSG00000080573	2.5285e-06	NA	FALSE

## Sheet: Table S7| Backman et al. and Ge
Trait	Study	Gene symbol	Ensembl ID
Apolipoprotein A	Genebass	PDE3B	ENSG00000152270
Apolipoprotein A	Genebass	NR1H3	ENSG00000025434
Apolipoprotein A	Genebass	ZPR1	ENSG00000109917
Apolipoprotein A	Genebass	APOA5	ENSG00000110243
Apolipoprotein A	Genebass	APOA1	ENSG00000118137
Apolipoprotein A	Genebass	SIDT2	ENSG00000149577
Apolipoprotein A	Genebass	SCARB1	ENSG00000073060
Apolipoprotein A	Genebass	LIPC	ENSG00000166035
Apolipoprotein A	Genebass	PLIN1	ENSG00000166819
Apolipoprotein A	Genebass	SLC12A3	ENSG00000070915
Apolipoprotein A	Genebass	CETP	ENSG00000087237
Apolipoprotein A	Genebass	RIPOR1	ENSG00000039523
Apolipoprotein A	Genebass	LCAT	ENSG00000213398
Apolipoprotein A	Genebass	LIPG	ENSG00000101670
Apolipoprotein A	Genebass	CREB3L3	ENSG00000060566
Apolipoprotein A	Genebass	ANGPTL8	ENSG00000130173
Apolipoprotein A	Genebass	PLPPR2	ENSG00000105520
Apolipoprotein A	Genebass	APOE	ENSG00000130203
Apolipoprotein A	Genebass	TRAPPC6A	ENSG00000007255
Apolipoprotein A	Genebass	FCGRT	ENSG00000104870
Apolipoprotein A	Genebass	ANGPTL3	ENSG00000132855
Apolipoprotein A	Genebass	NEK7	ENSG00000151414
Apolipoprotein A	Genebass	SLC30A10	ENSG00000196660
Apolipoprotein A	Genebass	HNF4A	ENSG00000101076
Apolipoprotein A	Genebass	APOB	ENSG00000084674
Apolipoprotein A	Genebass	CFAP65	ENSG00000181378
Apolipoprotein A	Genebass	PPARG	ENSG00000132170
Apolipoprotein A	Genebass	STAB1	ENSG00000010327
Apolipoprotein A	Genebass	ADH1B	ENSG00000196616
Apolipoprotein A	Genebass	AC004067.6	ENSG00000285330
Apolipoprotein A	Genebass	CD36	ENSG00000135218
Apolipoprotein A	Genebass	LPL	ENSG00000175445
Apolipoprotein A	Genebass	ALDOB	ENSG00000136872
Apolipoprotein A	Genebass	ABCA1	ENSG00000165029
Apolipoprotein A	Backman	PDE3B	ENSG00000152270
Apolipoprotein A	Backman	NR1H3	ENSG00000025434
Apolipoprotein A	Backman	DGAT2	ENSG00000062282
Apolipoprotein A	Backman	APOA5	ENSG00000110243
Apolipoprotein A	Backman	APOC3	ENSG00000110245
Apolipoprotein A	Backman	SH2B3	ENSG00000111252
Apolipoprotein A	Backman	SCARB1	ENSG00000073060
Apolipoprotein A	Backman	LIPC	ENSG00000166035
Apolipoprotein A	Backman	PLIN1	ENSG00000166819
Apolipoprotein A	Backman	CETP	ENSG00000087237
Apolipoprotein A	Backman	LCAT	ENSG00000213398
Apolipoprotein A	Backman	LIPG	ENSG00000101670
Apolipoprotein A	Backman	LDLR	ENSG00000130164
Apolipoprotein A	Backman	ANGPTL8	ENSG00000130173
Apolipoprotein A	Backman	ANGPTL3	ENSG00000132855
Apolipoprotein A	Backman	APOB	ENSG00000084674
Apolipoprotein A	Backman	ADH1B	ENSG00000196616
Apolipoprotein A	Backman	PLA2G12A	ENSG00000123739
Apolipoprotein A	Backman	CD36	ENSG00000135218
Apolipoprotein A	Backman	LPL	ENSG00000175445
Apolipoprotein A	Backman	ALDOB	ENSG00000136872
Apolipoprotein A	Backman	ABCA1	ENSG00000165029
Apolipoprotein B	Genebass	PDE3B	ENSG00000152270
Apolipoprotein B	Genebass	NR1H4	ENSG00000012504
Apolipoprotein B	Genebass	CETP	ENSG00000087237
Apolipoprotein B	Genebass	ASGR1	ENSG00000141505
Apolipoprotein B	Genebass	G6PC1	ENSG00000131482
Apolipoprotein B	Genebass	SLC4A1	ENSG00000004939
Apolipoprotein B	Genebass	LDLR	ENSG00000130164
Apolipoprotein B	Genebass	ZNF222	ENSG00000159885
Apolipoprotein B	Genebass	ZNF229	ENSG00000278318
Apolipoprotein B	Genebass	CEACAM20	ENSG00000273777
Apolipoprotein B	Genebass	IGSF23	ENSG00000216588
Apolipoprotein B	Genebass	PVR	ENSG00000073008
Apolipoprotein B	Genebass	BCL3	ENSG00000069399
Apolipoprotein B	Genebass	BCAM	ENSG00000187244
Apolipoprotein B	Genebass	TOMM40	ENSG00000130204
Apolipoprotein B	Genebass	APOE	ENSG00000130203
Apolipoprotein B	Genebass	CLASRP	ENSG00000104859
Apolipoprotein B	Genebass	NKPD1	ENSG00000179846
Apolipoprotein B	Genebass	TRAPPC6A	ENSG00000007255
Apolipoprotein B	Genebass	EXOC3L2	ENSG00000283632
Apolipoprotein B	Genebass	PPP1R13L	ENSG00000104881
Apolipoprotein B	Genebass	PCSK9	ENSG00000169174
Apolipoprotein B	Genebass	ANGPTL3	ENSG00000132855
Apolipoprotein B	Genebass	CELSR2	ENSG00000143126
Apolipoprotein B	Genebass	PSRC1	ENSG00000134222
Apolipoprotein B	Genebass	SYPL2	ENSG00000143028
Apolipoprotein B	Genebass	AMIGO1	ENSG00000181754
Apolipoprotein B	Genebass	RRBP1	ENSG00000125844
Apolipoprotein B	Genebass	APOB	ENSG00000084674
Apolipoprotein B	Genebass	ABCG5	ENSG00000138075
Apolipoprotein B	Genebass	UGT2B7	ENSG00000171234
Apolipoprotein B	Genebass	ALB	ENSG00000163631
Apolipoprotein B	Genebass	FGB	ENSG00000171564
Apolipoprotein B	Genebass	XXbac-BPG246D15.9	ENSG00000250264
Apolipoprotein B	Genebass	SNX8	ENSG00000106266
Apolipoprotein B	Genebass	GCK	ENSG00000106633
Apolipoprotein B	Genebass	NPC1L1	ENSG00000015520
Apolipoprotein B	Genebass	GIGYF1	ENSG00000146830
Apolipoprotein B	Backman	A1CF	ENSG00000148584
Apolipoprotein B	Backman	PDE3B	ENSG00000152270
Apolipoprotein B	Backman	APOC3	ENSG00000110245
Apolipoprotein B	Backman	CETP	ENSG00000087237
Apolipoprotein B	Backman	ASGR1	ENSG00000141505
Apolipoprotein B	Backman	LDLR	ENSG00000130164
Apolipoprotein B	Backman	ZNF229	ENSG00000278318
Apolipoprotein B	Backman	PCSK9	ENSG00000169174
Apolipoprotein B	Backman	ANGPTL3	ENSG00000132855
Apolipoprotein B	Backman	RRBP1	ENSG00000125844
Apolipoprotein B	Backman	APOB	ENSG00000084674
Apolipoprotein B	Backman	ABCG5	ENSG00000138075
Apolipoprotein B	Backman	ALB	ENSG00000163631
Apolipoprotein B	Backman	NPC1L1	ENSG00000015520
Apolipoprotein B	Backman	GIGYF1	ENSG00000146830
Calcium	Genebass	RAB38	ENSG00000123892
Calcium	Genebass	SERPINA1	ENSG00000197249
Calcium	Genebass	G6PC1	ENSG00000131482
Calcium	Genebass	ANKRD12	ENSG00000101745
Calcium	Genebass	FCGRT	ENSG00000104870
Calcium	Genebass	SCAF1	ENSG00000126461
Calcium	Genebass	ALPL	ENSG00000162551
Calcium	Genebass	CNNM4	ENSG00000158158
Calcium	Genebass	DGKD	ENSG00000077044
Calcium	Genebass	STAB1	ENSG00000010327
Calcium	Genebass	SLC15A2	ENSG00000163406
Calcium	Genebass	CASR	ENSG00000036828
Calcium	Genebass	PARP9	ENSG00000138496
Calcium	Genebass	ALB	ENSG00000163631
Calcium	Genebass	IQGAP2	ENSG00000145703
Calcium	Genebass	PFKFB1	ENSG00000158571
Calcium	Backman	ANKRD12	ENSG00000101745
Calcium	Backman	FCGRT	ENSG00000104870
Calcium	Backman	ALPL	ENSG00000162551
Calcium	Backman	CNNM4	ENSG00000158158
Calcium	Backman	DGKD	ENSG00000077044
Calcium	Backman	CASR	ENSG00000036828
Calcium	Backman	ALB	ENSG00000163631
Calcium	Backman	GCM2	ENSG00000124827
Cholesterol	Genebass	APOA1	ENSG00000118137
Cholesterol	Genebass	SH2B3	ENSG00000111252
Cholesterol	Genebass	SCARB1	ENSG00000073060
Cholesterol	Genebass	LIPC	ENSG00000166035
Cholesterol	Genebass	LCAT	ENSG00000213398
Cholesterol	Genebass	G6PC1	ENSG00000131482
Cholesterol	Genebass	SLC4A1	ENSG00000004939
Cholesterol	Genebass	LIPG	ENSG00000101670
Cholesterol	Genebass	LDLR	ENSG00000130164
Cholesterol	Genebass	TM6SF2	ENSG00000213996
Cholesterol	Genebass	ZNF229	ENSG00000278318
Cholesterol	Genebass	PVR	ENSG00000073008
Cholesterol	Genebass	APOE	ENSG00000130203
Cholesterol	Genebass	CLASRP	ENSG00000104859
Cholesterol	Genebass	NKPD1	ENSG00000179846
Cholesterol	Genebass	FCGRT	ENSG00000104870
Cholesterol	Genebass	PCSK9	ENSG00000169174
Cholesterol	Genebass	ANGPTL3	ENSG00000132855
Cholesterol	Genebass	SYPL2	ENSG00000143028
Cholesterol	Genebass	APOB	ENSG00000084674
Cholesterol	Genebass	ABCG5	ENSG00000138075
Cholesterol	Genebass	STAB1	ENSG00000010327
Cholesterol	Genebass	RBM47	ENSG00000163694
Cholesterol	Genebass	ALB	ENSG00000163631
Cholesterol	Genebass	FGB	ENSG00000171564
Cholesterol	Genebass	TIMD4	ENSG00000145850
Cholesterol	Genebass	CYP21A2	ENSG00000231852
Cholesterol	Genebass	XXbac-BPG246D15.9	ENSG00000250264
Cholesterol	Genebass	SLC22A3	ENSG00000146477
Cholesterol	Genebass	SNX8	ENSG00000106266
Cholesterol	Genebass	GCK	ENSG00000106633
Cholesterol	Genebass	NPC1L1	ENSG00000015520
Cholesterol	Genebass	GIGYF1	ENSG00000146830
Cholesterol	Genebass	ABCA1	ENSG00000165029
Cholesterol	Backman	SH2B3	ENSG00000111252
Cholesterol	Backman	SCARB1	ENSG00000073060
Cholesterol	Backman	LIPC	ENSG00000166035
Cholesterol	Backman	ASGR1	ENSG00000141505
Cholesterol	Backman	LDLR	ENSG00000130164
Cholesterol	Backman	ZNF229	ENSG00000278318
Cholesterol	Backman	PCSK9	ENSG00000169174
Cholesterol	Backman	ANGPTL3	ENSG00000132855
Cholesterol	Backman	APOB	ENSG00000084674
Cholesterol	Backman	ABCG5	ENSG00000138075
Cholesterol	Backman	ALB	ENSG00000163631
Cholesterol	Backman	FGB	ENSG00000171564
Cholesterol	Backman	NPC1L1	ENSG00000015520
Cholesterol	Backman	GIGYF1	ENSG00000146830
Cholesterol	Backman	ABCA1	ENSG00000165029
HDL cholesterol	Genebass	PDE3B	ENSG00000152270
HDL cholesterol	Genebass	DGKZ	ENSG00000149091
HDL cholesterol	Genebass	CKAP5	ENSG00000175216
HDL cholesterol	Genebass	NR1H3	ENSG00000025434
HDL cholesterol	Genebass	ZPR1	ENSG00000109917
HDL cholesterol	Genebass	APOA5	ENSG00000110243
HDL cholesterol	Genebass	APOA1	ENSG00000118137
HDL cholesterol	Genebass	SH2B3	ENSG00000111252
HDL cholesterol	Genebass	SCARB1	ENSG00000073060
HDL cholesterol	Genebass	LIPC	ENSG00000166035
HDL cholesterol	Genebass	PLIN1	ENSG00000166819
HDL cholesterol	Genebass	MT1M	ENSG00000205364
HDL cholesterol	Genebass	SLC12A3	ENSG00000070915
HDL cholesterol	Genebass	CETP	ENSG00000087237
HDL cholesterol	Genebass	CCL22	ENSG00000102962
HDL cholesterol	Genebass	LCAT	ENSG00000213398
HDL cholesterol	Genebass	RMC1	ENSG00000141452
HDL cholesterol	Genebass	LIPG	ENSG00000101670
HDL cholesterol	Genebass	ANGPTL8	ENSG00000130173
HDL cholesterol	Genebass	ANGPTL3	ENSG00000132855
HDL cholesterol	Genebass	NEK7	ENSG00000151414
HDL cholesterol	Genebass	SLC30A10	ENSG00000196660
HDL cholesterol	Genebass	NEURL2	ENSG00000124257
HDL cholesterol	Genebass	PLTP	ENSG00000100979
HDL cholesterol	Genebass	APOB	ENSG00000084674
HDL cholesterol	Genebass	CFAP65	ENSG00000181378
HDL cholesterol	Genebass	PPARG	ENSG00000132170
HDL cholesterol	Genebass	ALAS1	ENSG00000023330
HDL cholesterol	Genebass	RP11-330H6.5	ENSG00000173366
HDL cholesterol	Genebass	DNAH1	ENSG00000114841
HDL cholesterol	Genebass	STAB1	ENSG00000010327
HDL cholesterol	Genebass	ADH1B	ENSG00000196616
HDL cholesterol	Genebass	AC004067.6	ENSG00000285330
HDL cholesterol	Genebass	POR	ENSG00000127948
HDL cholesterol	Genebass	CD36	ENSG00000135218
HDL cholesterol	Genebass	GIGYF1	ENSG00000146830
HDL cholesterol	Genebass	LPL	ENSG00000175445
HDL cholesterol	Genebass	TUT7	ENSG00000083223
HDL cholesterol	Genebass	ABCA1	ENSG00000165029
HDL cholesterol	Genebass	COQ4	ENSG00000167113
HDL cholesterol	Backman	PDE3B	ENSG00000152270
HDL cholesterol	Backman	NR1H3	ENSG00000025434
HDL cholesterol	Backman	APOA5	ENSG00000110243
HDL cholesterol	Backman	APOC3	ENSG00000110245
HDL cholesterol	Backman	SH2B3	ENSG00000111252
HDL cholesterol	Backman	SCARB1	ENSG00000073060
HDL cholesterol	Backman	LIPC	ENSG00000166035
HDL cholesterol	Backman	PLIN1	ENSG00000166819
HDL cholesterol	Backman	CETP	ENSG00000087237
HDL cholesterol	Backman	LCAT	ENSG00000213398
HDL cholesterol	Backman	SRSF2	ENSG00000161547
HDL cholesterol	Backman	LIPG	ENSG00000101670
HDL cholesterol	Backman	ANGPTL4	ENSG00000167772
HDL cholesterol	Backman	ANGPTL8	ENSG00000130173
HDL cholesterol	Backman	ANGPTL3	ENSG00000132855
HDL cholesterol	Backman	APOB	ENSG00000084674
HDL cholesterol	Backman	PPARG	ENSG00000132170
HDL cholesterol	Backman	PLA2G12A	ENSG00000123739
HDL cholesterol	Backman	CD36	ENSG00000135218
HDL cholesterol	Backman	LPL	ENSG00000175445
HDL cholesterol	Backman	ABCA1	ENSG00000165029
IGF-1	Genebass	LRP1	ENSG00000123384
IGF-1	Genebass	PARPBP	ENSG00000185480
IGF-1	Genebass	PAH	ENSG00000171759
IGF-1	Genebass	SIX6	ENSG00000184302
IGF-1	Genebass	C2CD4A	ENSG00000198535
IGF-1	Genebass	IGF1R	ENSG00000140443
IGF-1	Genebass	SSTR5	ENSG00000162009
IGF-1	Genebass	BAIAP3	ENSG00000007516
IGF-1	Genebass	SPSB3	ENSG00000162032
IGF-1	Genebass	IGFALS	ENSG00000099769
IGF-1	Genebass	SHBG	ENSG00000129214
IGF-1	Genebass	G6PC1	ENSG00000131482
IGF-1	Genebass	CTC-264K15.5	ENSG00000285947
IGF-1	Genebass	LILRB5	ENSG00000105609
IGF-1	Genebass	PAPPA2	ENSG00000116183
IGF-1	Genebass	KDM5B	ENSG00000117139
IGF-1	Genebass	GHRH	ENSG00000118702
IGF-1	Genebass	MC3R	ENSG00000124089
IGF-1	Genebass	PPARA	ENSG00000186951
IGF-1	Genebass	GCKR	ENSG00000084734
IGF-1	Genebass	CCDC121	ENSG00000176714
IGF-1	Genebass	WDR6	ENSG00000178252
IGF-1	Genebass	ABHD14A-ACY1	ENSG00000114786
IGF-1	Genebass	STAB1	ENSG00000010327
IGF-1	Genebass	PHC3	ENSG00000173889
IGF-1	Genebass	GHSR	ENSG00000121853
IGF-1	Genebass	ADH1B	ENSG00000196616
IGF-1	Genebass	ADH1C	ENSG00000248144
IGF-1	Genebass	FGB	ENSG00000171564
IGF-1	Genebass	PDE4D	ENSG00000113448
IGF-1	Genebass	GHRHR	ENSG00000106128
IGF-1	Genebass	IGFBP3	ENSG00000146674
IGF-1	Genebass	TNS3	ENSG00000136205
IGF-1	Genebass	MSR1	ENSG00000038945
IGF-1	Genebass	JAK2	ENSG00000096968
IGF-1	Genebass	PFKFB1	ENSG00000158571
IGF-1	Genebass	IRS4	ENSG00000133124
IGF-1	Genebass	GABRA3	ENSG00000011677
IGF-1	Backman	IGFBP6	ENSG00000167779
IGF-1	Backman	C2CD4A	ENSG00000198535
IGF-1	Backman	IGF1R	ENSG00000140443
IGF-1	Backman	SSTR5	ENSG00000162009
IGF-1	Backman	SPSB3	ENSG00000162032
IGF-1	Backman	IGFALS	ENSG00000099769
IGF-1	Backman	PAPPA2	ENSG00000116183
IGF-1	Backman	GHRH	ENSG00000118702
IGF-1	Backman	PDE11A	ENSG00000128655
IGF-1	Backman	PDE11A	ENSG00000284741
IGF-1	Backman	ACY1	ENSG00000243989
IGF-1	Backman	STAB1	ENSG00000010327
IGF-1	Backman	GHSR	ENSG00000121853
IGF-1	Backman	ADH1C	ENSG00000248144
IGF-1	Backman	FGB	ENSG00000171564
IGF-1	Backman	ZNF12	ENSG00000164631
IGF-1	Backman	IGFBP3	ENSG00000146674
IGF-1	Backman	JAK2	ENSG00000096968
LDL direct	Genebass	NR1H4	ENSG00000012504
LDL direct	Genebass	ASGR1	ENSG00000141505
LDL direct	Genebass	SLC4A1	ENSG00000004939
LDL direct	Genebass	LDLR	ENSG00000130164
LDL direct	Genebass	TM6SF2	ENSG00000213996
LDL direct	Genebass	ZNF229	ENSG00000278318
LDL direct	Genebass	PVR	ENSG00000073008
LDL direct	Genebass	TOMM40	ENSG00000130204
LDL direct	Genebass	APOE	ENSG00000130203
LDL direct	Genebass	CLASRP	ENSG00000104859
LDL direct	Genebass	NKPD1	ENSG00000179846
LDL direct	Genebass	PCSK9	ENSG00000169174
LDL direct	Genebass	ANGPTL3	ENSG00000132855
LDL direct	Genebass	CELSR2	ENSG00000143126
LDL direct	Genebass	SYPL2	ENSG00000143028
LDL direct	Genebass	AMIGO1	ENSG00000181754
LDL direct	Genebass	RRBP1	ENSG00000125844
LDL direct	Genebass	APOB	ENSG00000084674
LDL direct	Genebass	ABCG5	ENSG00000138075
LDL direct	Genebass	STAB1	ENSG00000010327
LDL direct	Genebass	ALB	ENSG00000163631
LDL direct	Genebass	FGB	ENSG00000171564
LDL direct	Genebass	XXbac-BPG246D15.9	ENSG00000250264
LDL direct	Genebass	SLC22A3	ENSG00000146477
LDL direct	Genebass	SNX8	ENSG00000106266
LDL direct	Genebass	GCK	ENSG00000106633
LDL direct	Genebass	NPC1L1	ENSG00000015520
LDL direct	Genebass	GIGYF1	ENSG00000146830
LDL direct	Genebass	ABCA1	ENSG00000165029
LDL direct	Backman	APOC3	ENSG00000110245
LDL direct	Backman	ASGR1	ENSG00000141505
LDL direct	Backman	LDLR	ENSG00000130164
LDL direct	Backman	ZNF229	ENSG00000278318
LDL direct	Backman	PCSK9	ENSG00000169174
LDL direct	Backman	ANGPTL3	ENSG00000132855
LDL direct	Backman	APOB	ENSG00000084674
LDL direct	Backman	ABCG5	ENSG00000138075
LDL direct	Backman	ALB	ENSG00000163631
LDL direct	Backman	NPC1L1	ENSG00000015520
LDL direct	Backman	GIGYF1	ENSG00000146830
SHBG	Genebass	NRBF2	ENSG00000148572
SHBG	Genebass	SERPING1	ENSG00000149131
SHBG	Genebass	SLCO1B3	ENSG00000111700
SHBG	Genebass	NR1H4	ENSG00000012504
SHBG	Genebass	ATP7B	ENSG00000123191
SHBG	Genebass	SERPINA1	ENSG00000197249
SHBG	Genebass	ZNF770	ENSG00000198146
SHBG	Genebass	PHKB	ENSG00000102893
SHBG	Genebass	SLC2A4	ENSG00000181856
SHBG	Genebass	EIF5A	ENSG00000132507
SHBG	Genebass	NEURL4	ENSG00000215041
SHBG	Genebass	TMEM256	ENSG00000205544
SHBG	Genebass	NLGN2	ENSG00000169992
SHBG	Genebass	SPEM1	ENSG00000181323
SHBG	Genebass	TMEM102	ENSG00000181284
SHBG	Genebass	SENP3	ENSG00000161956
SHBG	Genebass	CD68	ENSG00000129226
SHBG	Genebass	MPDU1	ENSG00000129255
SHBG	Genebass	FXR2	ENSG00000129245
SHBG	Genebass	SHBG	ENSG00000129214
SHBG	Genebass	WRAP53	ENSG00000141499
SHBG	Genebass	DNAH2	ENSG00000183914
SHBG	Genebass	KDM6B	ENSG00000132510
SHBG	Genebass	CHD3	ENSG00000170004
SHBG	Genebass	GUCY2D	ENSG00000132518
SHBG	Genebass	NF1	ENSG00000196712
SHBG	Genebass	G6PC1	ENSG00000131482
SHBG	Genebass	NAGS	ENSG00000161653
SHBG	Genebass	PHOSPHO1	ENSG00000173868
SHBG	Genebass	NFIC	ENSG00000141905
SHBG	Genebass	CREB3L3	ENSG00000060566
SHBG	Genebass	DPP9	ENSG00000142002
SHBG	Genebass	FOXA3	ENSG00000170608
SHBG	Genebass	ZNF787	ENSG00000142409
SHBG	Genebass	ATG4C	ENSG00000125703
SHBG	Genebass	HNF4A	ENSG00000101076
SHBG	Genebass	GCKR	ENSG00000084734
SHBG	Genebass	C2orf16	ENSG00000221843
SHBG	Genebass	RBKS	ENSG00000171174
SHBG	Genebass	HGFAC	ENSG00000109758
SHBG	Genebass	AC004067.6	ENSG00000285330
SHBG	Genebass	ANKH	ENSG00000154122
SHBG	Genebass	FNIP1	ENSG00000217128
SHBG	Genebass	SPDL1	ENSG00000040275
SHBG	Genebass	ZNF316	ENSG00000205903
SHBG	Genebass	HGF	ENSG00000019991
SHBG	Genebass	TUT7	ENSG00000083223
SHBG	Backman	NR1H4	ENSG00000012504
SHBG	Backman	ZNF770	ENSG00000198146
SHBG	Backman	TMEM102	ENSG00000181284
SHBG	Backman	SHBG	ENSG00000129214
SHBG	Backman	FOXA3	ENSG00000170608
SHBG	Backman	ATG4C	ENSG00000125703
SHBG	Backman	HNF4A	ENSG00000101076
SHBG	Backman	PLA2G12A	ENSG00000123739
Total bilirubin	Genebass	A1CF	ENSG00000148584
Total bilirubin	Genebass	ABCC2	ENSG00000023839
Total bilirubin	Genebass	HBB	ENSG00000244734
Total bilirubin	Genebass	AMPD3	ENSG00000133805
Total bilirubin	Genebass	SLCO1B3	ENSG00000111700
Total bilirubin	Genebass	SLCO1B1	ENSG00000134538
Total bilirubin	Genebass	TSPAN8	ENSG00000127324
Total bilirubin	Genebass	SH2B3	ENSG00000111252
Total bilirubin	Genebass	HECTD4	ENSG00000173064
Total bilirubin	Genebass	CTU2	ENSG00000174177
Total bilirubin	Genebass	PIEZO1	ENSG00000103335
Total bilirubin	Genebass	SLC4A1	ENSG00000004939
Total bilirubin	Genebass	BLVRB	ENSG00000090013
Total bilirubin	Genebass	AXL	ENSG00000167601
Total bilirubin	Genebass	SPTA1	ENSG00000163554
Total bilirubin	Genebass	NR1I3	ENSG00000143257
Total bilirubin	Genebass	PCK1	ENSG00000124253
Total bilirubin	Genebass	ALPI	ENSG00000163295
Total bilirubin	Genebass	NGEF	ENSG00000066248
Total bilirubin	Genebass	ATG16L1	ENSG00000085978
Total bilirubin	Genebass	SAG	ENSG00000130561
Total bilirubin	Genebass	DGKD	ENSG00000077044
Total bilirubin	Genebass	USP40	ENSG00000085982
Total bilirubin	Genebass	UGT1A8	ENSG00000242366
Total bilirubin	Genebass	UGT1A10	ENSG00000242515
Total bilirubin	Genebass	UGT1A9	ENSG00000241119
Total bilirubin	Genebass	UGT1A7	ENSG00000244122
Total bilirubin	Genebass	UGT1A6	ENSG00000167165
Total bilirubin	Genebass	UGT1A4	ENSG00000244474
Total bilirubin	Genebass	UGT1A1	ENSG00000241635
Total bilirubin	Genebass	MROH2A	ENSG00000185038
Total bilirubin	Genebass	HJURP	ENSG00000123485
Total bilirubin	Genebass	TRPM8	ENSG00000144481
Total bilirubin	Genebass	ZBTB20	ENSG00000181722
Total bilirubin	Genebass	NR1I2	ENSG00000144852
Total bilirubin	Genebass	SMC4	ENSG00000113810
Total bilirubin	Genebass	ALB	ENSG00000163631
Total bilirubin	Genebass	RHAG	ENSG00000112077
Total bilirubin	Genebass	EPO	ENSG00000130427
Total bilirubin	Genebass	ATP11C	ENSG00000101974
Total bilirubin	Backman	ABCC2	ENSG00000023839
Total bilirubin	Backman	HBB	ENSG00000244734
Total bilirubin	Backman	DGAT2	ENSG00000062282
Total bilirubin	Backman	SLCO1B3	ENSG00000111700
Total bilirubin	Backman	SLCO1B1	ENSG00000134538
Total bilirubin	Backman	SH2B3	ENSG00000111252
Total bilirubin	Backman	PIEZO1	ENSG00000103335
Total bilirubin	Backman	SLC4A1	ENSG00000004939
Total bilirubin	Backman	NR1I3	ENSG00000143257
Total bilirubin	Backman	DGKD	ENSG00000077044
Total bilirubin	Backman	UGT1A8	ENSG00000242366
Total bilirubin	Backman	UGT1A10	ENSG00000242515
Total bilirubin	Backman	UGT1A9	ENSG00000241119
Total bilirubin	Backman	UGT1A7	ENSG00000244122
Total bilirubin	Backman	UGT1A6	ENSG00000167165
Total bilirubin	Backman	UGT1A5	ENSG00000288705
Total bilirubin	Backman	UGT1A4	ENSG00000244474
Total bilirubin	Backman	UGT1A3	ENSG00000288702
Total bilirubin	Backman	UGT1A1	ENSG00000241635
Total bilirubin	Backman	MROH2A	ENSG00000185038
Total bilirubin	Backman	TRPM8	ENSG00000144481
Total bilirubin	Backman	ATP11C	ENSG00000101974
Triglycerides	Genebass	PDE3B	ENSG00000152270
Triglycerides	Genebass	CREB3L1	ENSG00000157613
Triglycerides	Genebass	ZPR1	ENSG00000109917
Triglycerides	Genebass	APOA5	ENSG00000110243
Triglycerides	Genebass	APOA1	ENSG00000118137
Triglycerides	Genebass	ACACB	ENSG00000076555
Triglycerides	Genebass	SLC25A30	ENSG00000174032
Triglycerides	Genebass	LIPC	ENSG00000166035
Triglycerides	Genebass	PLIN1	ENSG00000166819
Triglycerides	Genebass	LCAT	ENSG00000213398
Triglycerides	Genebass	GLTPD2	ENSG00000182327
Triglycerides	Genebass	SHBG	ENSG00000129214
Triglycerides	Genebass	G6PC1	ENSG00000131482
Triglycerides	Genebass	CREB3L3	ENSG00000060566
Triglycerides	Genebass	INSR	ENSG00000171105
Triglycerides	Genebass	ANGPTL8	ENSG00000130173
Triglycerides	Genebass	TM6SF2	ENSG00000213996
Triglycerides	Genebass	AXL	ENSG00000167601
Triglycerides	Genebass	NKPD1	ENSG00000179846
Triglycerides	Genebass	ANGPTL3	ENSG00000132855
Triglycerides	Genebass	APOB	ENSG00000084674
Triglycerides	Genebass	SNX17	ENSG00000115234
Triglycerides	Genebass	GCKR	ENSG00000084734
Triglycerides	Genebass	C2orf16	ENSG00000221843
Triglycerides	Genebass	RBKS	ENSG00000171174
Triglycerides	Genebass	BABAM2	ENSG00000158019
Triglycerides	Genebass	CFAP65	ENSG00000181378
Triglycerides	Genebass	PPARG	ENSG00000132170
Triglycerides	Genebass	ALAS1	ENSG00000023330
Triglycerides	Genebass	RP11-330H6.5	ENSG00000173366
Triglycerides	Genebass	DNAH1	ENSG00000114841
Triglycerides	Genebass	STAB1	ENSG00000010327
Triglycerides	Genebass	AC004067.6	ENSG00000285330
Triglycerides	Genebass	FGB	ENSG00000171564
Triglycerides	Genebass	C4B	ENSG00000224389
Triglycerides	Genebass	POR	ENSG00000127948
Triglycerides	Genebass	LPL	ENSG00000175445
Triglycerides	Genebass	TTC39B	ENSG00000155158
Triglycerides	Backman	A1CF	ENSG00000148584
Triglycerides	Backman	PDE3B	ENSG00000152270
Triglycerides	Backman	APOA5	ENSG00000110243
Triglycerides	Backman	APOC3	ENSG00000110245
Triglycerides	Backman	LIPC	ENSG00000166035
Triglycerides	Backman	PLIN1	ENSG00000166819
Triglycerides	Backman	INSR	ENSG00000171105
Triglycerides	Backman	ANGPTL4	ENSG00000167772
Triglycerides	Backman	ANGPTL8	ENSG00000130173
Triglycerides	Backman	ANGPTL3	ENSG00000132855
Triglycerides	Backman	APOB	ENSG00000084674
Triglycerides	Backman	SNX17	ENSG00000115234
Triglycerides	Backman	GCKR	ENSG00000084734
Triglycerides	Backman	PLA2G12A	ENSG00000123739
Triglycerides	Backman	POR	ENSG00000127948
Triglycerides	Backman	LPL	ENSG00000175445
Urate	Genebass	SYT7	ENSG00000011347
Urate	Genebass	SLC22A11	ENSG00000168065
Urate	Genebass	SLC22A12	ENSG00000197891
Urate	Genebass	RASGRP2	ENSG00000068831
Urate	Genebass	PYGM	ENSG00000068976
Urate	Genebass	MAP3K11	ENSG00000173327
Urate	Genebass	SIPA1	ENSG00000213445
Urate	Genebass	OVOL1	ENSG00000172818
Urate	Genebass	PAAF1	ENSG00000175575
Urate	Genebass	LMO7	ENSG00000136153
Urate	Genebass	CLDN10	ENSG00000134873
Urate	Genebass	SLC12A1	ENSG00000074803
Urate	Genebass	IGFALS	ENSG00000099769
Urate	Genebass	PKD1	ENSG00000008710
Urate	Genebass	SLC5A2	ENSG00000140675
Urate	Genebass	NFAT5	ENSG00000102908
Urate	Genebass	BECN1	ENSG00000126581
Urate	Genebass	G6PC1	ENSG00000131482
Urate	Genebass	PRPSAP1	ENSG00000161542
Urate	Genebass	SLC7A9	ENSG00000021488
Urate	Genebass	ALDH16A1	ENSG00000161618
Urate	Genebass	PDZK1	ENSG00000174827
Urate	Genebass	INSRR	ENSG00000027644
Urate	Genebass	NINL	ENSG00000101004
Urate	Genebass	TCF23	ENSG00000163792
Urate	Genebass	XDH	ENSG00000158125
Urate	Genebass	TFCP2L1	ENSG00000115112
Urate	Genebass	LRP2	ENSG00000081479
Urate	Genebass	COL4A4	ENSG00000081052
Urate	Genebass	DRD5	ENSG00000169676
Urate	Genebass	SLC2A9	ENSG00000109667
Urate	Genebass	WDR1	ENSG00000071127
Urate	Genebass	ZNF518B	ENSG00000178163
Urate	Genebass	CLNK	ENSG00000109684
Urate	Genebass	RBM47	ENSG00000163694
Urate	Genebass	ABCG2	ENSG00000118777
Urate	Genebass	PTK7	ENSG00000112655
Urate	Backman	SLC22A11	ENSG00000168065
Urate	Backman	SLC22A12	ENSG00000197891
Urate	Backman	PYGM	ENSG00000068976
Urate	Backman	SLC5A2	ENSG00000140675
Urate	Backman	PRPSAP1	ENSG00000161542
Urate	Backman	PDZK1	ENSG00000174827
Urate	Backman	XDH	ENSG00000158125
Urate	Backman	LRP2	ENSG00000081479
Urate	Backman	COL4A4	ENSG00000081052
Urate	Backman	SLC2A9	ENSG00000109667
Urate	Backman	ABCG2	ENSG00000118777
Mean corpuscular volume	Genebass	WASHC2C	ENSG00000172661
Mean corpuscular volume	Genebass	RRM1	ENSG00000167325
Mean corpuscular volume	Genebass	HBB	ENSG00000244734
Mean corpuscular volume	Genebass	E2F8	ENSG00000129173
Mean corpuscular volume	Genebass	RPS6KB2	ENSG00000175634
Mean corpuscular volume	Genebass	ATM	ENSG00000149311
Mean corpuscular volume	Genebass	ETV6	ENSG00000139083
Mean corpuscular volume	Genebass	POLE	ENSG00000177084
Mean corpuscular volume	Genebass	BORA	ENSG00000136122
Mean corpuscular volume	Genebass	GLRX5	ENSG00000182512
Mean corpuscular volume	Genebass	HBM	ENSG00000206177
Mean corpuscular volume	Genebass	HBA1	ENSG00000206172
Mean corpuscular volume	Genebass	AXIN1	ENSG00000103126
Mean corpuscular volume	Genebass	WDR90	ENSG00000161996
Mean corpuscular volume	Genebass	CHTF18	ENSG00000127586
Mean corpuscular volume	Genebass	C16orf70	ENSG00000125149
Mean corpuscular volume	Genebass	E2F4	ENSG00000205250
Mean corpuscular volume	Genebass	CBFA2T3	ENSG00000129993
Mean corpuscular volume	Genebass	TNFRSF13B	ENSG00000240505
Mean corpuscular volume	Genebass	ABCA6	ENSG00000154262
Mean corpuscular volume	Genebass	TMC8	ENSG00000167895
Mean corpuscular volume	Genebass	ANKRD12	ENSG00000101745
Mean corpuscular volume	Genebass	NPC1	ENSG00000141458
Mean corpuscular volume	Genebass	RTTN	ENSG00000176225
Mean corpuscular volume	Genebass	EEF2	ENSG00000167658
Mean corpuscular volume	Genebass	MPND	ENSG00000008382
Mean corpuscular volume	Genebass	HDGFL2	ENSG00000167674
Mean corpuscular volume	Genebass	BEST2	ENSG00000039987
Mean corpuscular volume	Genebass	KLF1	ENSG00000105610
Mean corpuscular volume	Genebass	SYCE2	ENSG00000161860
Mean corpuscular volume	Genebass	CALR	ENSG00000179218
Mean corpuscular volume	Genebass	HAMP	ENSG00000105697
Mean corpuscular volume	Genebass	AXL	ENSG00000167601
Mean corpuscular volume	Genebass	GNB1	ENSG00000078369
Mean corpuscular volume	Genebass	MTOR	ENSG00000198793
Mean corpuscular volume	Genebass	E2F2	ENSG00000007968
Mean corpuscular volume	Genebass	CLSPN	ENSG00000092853
Mean corpuscular volume	Genebass	SZT2	ENSG00000198198
Mean corpuscular volume	Genebass	CMPK1	ENSG00000162368
Mean corpuscular volume	Genebass	ABCB10	ENSG00000135776
Mean corpuscular volume	Genebass	RTEL1	ENSG00000258366
Mean corpuscular volume	Genebass	PPIL2	ENSG00000100023
Mean corpuscular volume	Genebass	CHEK2	ENSG00000183765
Mean corpuscular volume	Genebass	TMPRSS6	ENSG00000187045
Mean corpuscular volume	Genebass	TYMP	ENSG00000025708
Mean corpuscular volume	Genebass	MFSD2B	ENSG00000205639
Mean corpuscular volume	Genebass	CAD	ENSG00000084774
Mean corpuscular volume	Genebass	TF	ENSG00000091513
Mean corpuscular volume	Genebass	TFDP2	ENSG00000114126
Mean corpuscular volume	Genebass	ATR	ENSG00000175054
Mean corpuscular volume	Genebass	TFRC	ENSG00000072274
Mean corpuscular volume	Genebass	RFC1	ENSG00000035928
Mean corpuscular volume	Genebass	PDGFRA	ENSG00000134853
Mean corpuscular volume	Genebass	CCNA2	ENSG00000145386
Mean corpuscular volume	Genebass	SKP2	ENSG00000145604
Mean corpuscular volume	Genebass	HSPA9	ENSG00000113013
Mean corpuscular volume	Genebass	LARP1	ENSG00000155506
Mean corpuscular volume	Genebass	GMPR	ENSG00000137198
Mean corpuscular volume	Genebass	TRIM38	ENSG00000112343
Mean corpuscular volume	Genebass	H1-4	ENSG00000168298
Mean corpuscular volume	Genebass	BTN3A3	ENSG00000111801
Mean corpuscular volume	Genebass	POM121L2	ENSG00000158553
Mean corpuscular volume	Genebass	MAS1L	ENSG00000204687
Mean corpuscular volume	Genebass	TRIM40	ENSG00000204614
Mean corpuscular volume	Genebass	GNL1	ENSG00000204590
Mean corpuscular volume	Genebass	ATAT1	ENSG00000137343
Mean corpuscular volume	Genebass	MDC1	ENSG00000137337
Mean corpuscular volume	Genebass	DDR1	ENSG00000204580
Mean corpuscular volume	Genebass	C6orf15	ENSG00000204542
Mean corpuscular volume	Genebass	CDSN	ENSG00000204539
Mean corpuscular volume	Genebass	PRRC2A	ENSG00000204469
Mean corpuscular volume	Genebass	LY6G6F	ENSG00000204424
Mean corpuscular volume	Genebass	LY6G6C	ENSG00000204421
Mean corpuscular volume	Genebass	XXbac-BPG116M5.17	ENSG00000244255
Mean corpuscular volume	Genebass	C4B	ENSG00000224389
Mean corpuscular volume	Genebass	GPSM3	ENSG00000213654
Mean corpuscular volume	Genebass	TBC1D22B	ENSG00000065491
Mean corpuscular volume	Genebass	MED20	ENSG00000124641
Mean corpuscular volume	Genebass	CCND3	ENSG00000112576
Mean corpuscular volume	Genebass	ALDH8A1	ENSG00000118514
Mean corpuscular volume	Genebass	TSC22D4	ENSG00000166925
Mean corpuscular volume	Genebass	TFR2	ENSG00000106327
Mean corpuscular volume	Genebass	TNFRSF10B	ENSG00000120889
Mean corpuscular volume	Genebass	GTF2E2	ENSG00000197265
Mean corpuscular volume	Genebass	GFUS	ENSG00000104522
Mean corpuscular volume	Genebass	RNF20	ENSG00000155827
Mean corpuscular volume	Genebass	REXO4	ENSG00000148300
Mean corpuscular volume	Genebass	ALAS2	ENSG00000158578
Mean corpuscular volume	Backman	HBB	ENSG00000244734
Mean corpuscular volume	Backman	E2F8	ENSG00000129173
Mean corpuscular volume	Backman	RPS6KB2	ENSG00000175634
Mean corpuscular volume	Backman	MED17	ENSG00000042429
Mean corpuscular volume	Backman	BORA	ENSG00000136122
Mean corpuscular volume	Backman	HBA2	ENSG00000188536
Mean corpuscular volume	Backman	CHTF18	ENSG00000127586
Mean corpuscular volume	Backman	CCNF	ENSG00000162063
Mean corpuscular volume	Backman	E2F4	ENSG00000205250
Mean corpuscular volume	Backman	TNFRSF13B	ENSG00000240505
Mean corpuscular volume	Backman	NPC1	ENSG00000141458
Mean corpuscular volume	Backman	RTTN	ENSG00000176225
Mean corpuscular volume	Backman	KLF1	ENSG00000105610
Mean corpuscular volume	Backman	GNB1	ENSG00000078369
Mean corpuscular volume	Backman	CLSPN	ENSG00000092853
Mean corpuscular volume	Backman	ASXL1	ENSG00000171456
Mean corpuscular volume	Backman	RTEL1	ENSG00000258366
Mean corpuscular volume	Backman	CHEK2	ENSG00000183765
Mean corpuscular volume	Backman	TMPRSS6	ENSG00000187045
Mean corpuscular volume	Backman	CAD	ENSG00000084774
Mean corpuscular volume	Backman	SF3B1	ENSG00000115524
Mean corpuscular volume	Backman	ATR	ENSG00000175054
Mean corpuscular volume	Backman	TFRC	ENSG00000072274
Mean corpuscular volume	Backman	TERT	ENSG00000164362
Mean corpuscular volume	Backman	HSPA9	ENSG00000113013
Mean corpuscular volume	Backman	GMPR	ENSG00000137198
Mean corpuscular volume	Backman	TFR2	ENSG00000106327
Mean corpuscular volume	Backman	RNF20	ENSG00000155827
Platelet count	Genebass	RRP12	ENSG00000052749
Platelet count	Genebass	SIRT3	ENSG00000142082
Platelet count	Genebass	FAM111A	ENSG00000166801
Platelet count	Genebass	ACVRL1	ENSG00000139567
Platelet count	Genebass	SH2B3	ENSG00000111252
Platelet count	Genebass	ATXN2	ENSG00000204842
Platelet count	Genebass	ACAD10	ENSG00000111271
Platelet count	Genebass	NAA25	ENSG00000111300
Platelet count	Genebass	HECTD4	ENSG00000173064
Platelet count	Genebass	EXOC3L4	ENSG00000205436
Platelet count	Genebass	GP1BA	ENSG00000185245
Platelet count	Genebass	TNFRSF13B	ENSG00000240505
Platelet count	Genebass	NF1	ENSG00000196712
Platelet count	Genebass	SLFN14	ENSG00000236320
Platelet count	Genebass	G6PC1	ENSG00000131482
Platelet count	Genebass	ITGA2B	ENSG00000005961
Platelet count	Genebass	ERN1	ENSG00000178607
Platelet count	Genebass	TYK2	ENSG00000105397
Platelet count	Genebass	CALR	ENSG00000179218
Platelet count	Genebass	CIB3	ENSG00000141977
Platelet count	Genebass	MYO9B	ENSG00000099331
Platelet count	Genebass	ATP13A1	ENSG00000105726
Platelet count	Genebass	PTPRH	ENSG00000080031
Platelet count	Genebass	RSRP1	ENSG00000117616
Platelet count	Genebass	LAPTM5	ENSG00000162511
Platelet count	Genebass	TIE1	ENSG00000066056
Platelet count	Genebass	MPL	ENSG00000117400
Platelet count	Genebass	DENND2C	ENSG00000175984
Platelet count	Genebass	PEAR1	ENSG00000187800
Platelet count	Genebass	TADA1	ENSG00000152382
Platelet count	Genebass	ZNF124	ENSG00000196418
Platelet count	Genebass	NLRP3	ENSG00000162711
Platelet count	Genebass	OR2L5	ENSG00000197454
Platelet count	Genebass	BCL2L1	ENSG00000171552
Platelet count	Genebass	TUBB1	ENSG00000101162
Platelet count	Genebass	CHEK2	ENSG00000183765
Platelet count	Genebass	MFSD2B	ENSG00000205639
Platelet count	Genebass	PLEK	ENSG00000115956
Platelet count	Genebass	CKAP2L	ENSG00000169607
Platelet count	Genebass	LY75	ENSG00000054219
Platelet count	Genebass	GP9	ENSG00000169704
Platelet count	Genebass	THPO	ENSG00000090534
Platelet count	Genebass	TET2	ENSG00000168769
Platelet count	Genebass	IQGAP2	ENSG00000145703
Platelet count	Genebass	C6orf15	ENSG00000204542
Platelet count	Genebass	CDSN	ENSG00000204539
Platelet count	Genebass	PRRC2A	ENSG00000204469
Platelet count	Genebass	LY6G6F	ENSG00000204424
Platelet count	Genebass	XXbac-BPG116M5.17	ENSG00000244255
Platelet count	Genebass	AGER	ENSG00000204305
Platelet count	Genebass	GPSM3	ENSG00000213654
Platelet count	Genebass	NOTCH4	ENSG00000204301
Platelet count	Genebass	BTNL2	ENSG00000204290
Platelet count	Genebass	XXbac-BPG246D15.9	ENSG00000250264
Platelet count	Genebass	KIFC1	ENSG00000237649
Platelet count	Genebass	BAK1	ENSG00000030110
Platelet count	Genebass	STK38	ENSG00000112079
Platelet count	Genebass	CD36	ENSG00000135218
Platelet count	Genebass	TFR2	ENSG00000106327
Platelet count	Genebass	EPO	ENSG00000130427
Platelet count	Genebass	ZFAT	ENSG00000066827
Platelet count	Genebass	SLC1A1	ENSG00000106688
Platelet count	Genebass	JAK2	ENSG00000096968
Platelet count	Genebass	RLN2	ENSG00000107014
Platelet count	Genebass	ENG	ENSG00000106991
Platelet count	Genebass	GFI1B	ENSG00000165702
Platelet count	Backman	SH2B3	ENSG00000111252
Platelet count	Backman	GP1BA	ENSG00000185245
Platelet count	Backman	TNFRSF13B	ENSG00000240505
Platelet count	Backman	ITGA2B	ENSG00000005961
Platelet count	Backman	ITGB3	ENSG00000259207
Platelet count	Backman	SRSF2	ENSG00000161547
Platelet count	Backman	CALR	ENSG00000179218
Platelet count	Backman	PTPRH	ENSG00000080031
Platelet count	Backman	MPL	ENSG00000117400
Platelet count	Backman	TADA1	ENSG00000152382
Platelet count	Backman	TUBB1	ENSG00000101162
Platelet count	Backman	RUNX1	ENSG00000159216
Platelet count	Backman	GP1BB	ENSG00000203618
Platelet count	Backman	CHEK2	ENSG00000183765
Platelet count	Backman	DNMT3A	ENSG00000119772
Platelet count	Backman	LY75-CD302	ENSG00000248672
Platelet count	Backman	LY75	ENSG00000054219
Platelet count	Backman	KALRN	ENSG00000160145
Platelet count	Backman	TET2	ENSG00000168769
Platelet count	Backman	IQGAP2	ENSG00000145703
Platelet count	Backman	BAK1	ENSG00000030110
Platelet count	Backman	CD36	ENSG00000135218
Platelet count	Backman	ZFAT	ENSG00000066827
Platelet count	Backman	JAK2	ENSG00000096968
Platelet count	Backman	GFI1B	ENSG00000165702
MPTV	Genebass	JMJD1C	ENSG00000171988
MPTV	Genebass	RIC8A	ENSG00000177963
MPTV	Genebass	SIRT3	ENSG00000142082
MPTV	Genebass	PGGHG	ENSG00000142102
MPTV	Genebass	GTF2H1	ENSG00000110768
MPTV	Genebass	MYBPC3	ENSG00000134571
MPTV	Genebass	PCNX3	ENSG00000197136
MPTV	Genebass	RBM14	ENSG00000239306
MPTV	Genebass	FAM186B	ENSG00000135436
MPTV	Genebass	BIN2	ENSG00000110934
MPTV	Genebass	NFE2	ENSG00000123405
MPTV	Genebass	P2RX7	ENSG00000089041
MPTV	Genebass	KDM2B	ENSG00000089094
MPTV	Genebass	RHOF	ENSG00000139725
MPTV	Genebass	SETD1B	ENSG00000139718
MPTV	Genebass	HPD	ENSG00000158104
MPTV	Genebass	MLXIP	ENSG00000175727
MPTV	Genebass	CLIP1	ENSG00000130779
MPTV	Genebass	KNTC1	ENSG00000184445
MPTV	Genebass	ARL6IP4	ENSG00000182196
MPTV	Genebass	GRTP1	ENSG00000139835
MPTV	Genebass	ACTN1	ENSG00000072110
MPTV	Genebass	EXOC3L4	ENSG00000205436
MPTV	Genebass	PRC1	ENSG00000198901
MPTV	Genebass	FHOD1	ENSG00000135723
MPTV	Genebass	GSE1	ENSG00000131149
MPTV	Genebass	GP1BA	ENSG00000185245
MPTV	Genebass	PFN1	ENSG00000108518
MPTV	Genebass	TNFRSF13B	ENSG00000240505
MPTV	Genebass	KIAA0100	ENSG00000007202
MPTV	Genebass	TRAF4	ENSG00000076604
MPTV	Genebass	TIAF1	ENSG00000221995
MPTV	Genebass	ATAD5	ENSG00000176208
MPTV	Genebass	SLFN14	ENSG00000236320
MPTV	Genebass	ITGA2B	ENSG00000005961
MPTV	Genebass	PPP4R1	ENSG00000154845
MPTV	Genebass	CD226	ENSG00000150637
MPTV	Genebass	S1PR4	ENSG00000125910
MPTV	Genebass	ZNF627	ENSG00000198551
MPTV	Genebass	CALR	ENSG00000179218
MPTV	Genebass	CIB3	ENSG00000141977
MPTV	Genebass	MYO9B	ENSG00000099331
MPTV	Genebass	PVR	ENSG00000073008
MPTV	Genebass	ZNF417	ENSG00000173480
MPTV	Genebass	ZMYM6	ENSG00000163867
MPTV	Genebass	MPL	ENSG00000117400
MPTV	Genebass	MOB3C	ENSG00000142961
MPTV	Genebass	DENND2C	ENSG00000175984
MPTV	Genebass	PEAR1	ENSG00000187800
MPTV	Genebass	RP11-565P22.6	ENSG00000254706
MPTV	Genebass	TADA1	ENSG00000152382
MPTV	Genebass	PRRC2C	ENSG00000117523
MPTV	Genebass	MYOC	ENSG00000034971
MPTV	Genebass	PTPN7	ENSG00000143851
MPTV	Genebass	NFASC	ENSG00000163531
MPTV	Genebass	NLRP3	ENSG00000162711
MPTV	Genebass	OR2L5	ENSG00000197454
MPTV	Genebass	SDCBP2	ENSG00000125775
MPTV	Genebass	SIRPG	ENSG00000089012
MPTV	Genebass	ZSWIM1	ENSG00000168612
MPTV	Genebass	ZMYND8	ENSG00000101040
MPTV	Genebass	TUBB1	ENSG00000101162
MPTV	Genebass	TUBA8	ENSG00000183785
MPTV	Genebass	GP1BB	ENSG00000203618
MPTV	Genebass	SERPIND1	ENSG00000099937
MPTV	Genebass	SNAP29	ENSG00000099940
MPTV	Genebass	CHEK2	ENSG00000183765
MPTV	Genebass	MYH9	ENSG00000100345
MPTV	Genebass	MFSD2B	ENSG00000205639
MPTV	Genebass	PLEK	ENSG00000115956
MPTV	Genebass	CKAP2L	ENSG00000169607
MPTV	Genebass	LY75	ENSG00000054219
MPTV	Genebass	CAVIN2	ENSG00000168497
MPTV	Genebass	TUBA4A	ENSG00000127824
MPTV	Genebass	RNPEPL1	ENSG00000142327
MPTV	Genebass	GPR35	ENSG00000178623
MPTV	Genebass	PLCD1	ENSG00000187091
MPTV	Genebass	RASSF1	ENSG00000068028
MPTV	Genebass	TASOR	ENSG00000163946
MPTV	Genebass	IL17RD	ENSG00000144730
MPTV	Genebass	DNAH12	ENSG00000174844
MPTV	Genebass	FLNB	ENSG00000136068
MPTV	Genebass	KALRN	ENSG00000160145
MPTV	Genebass	GP9	ENSG00000169704
MPTV	Genebass	NOP14	ENSG00000087269
MPTV	Genebass	LRRC66	ENSG00000188993
MPTV	Genebass	TET2	ENSG00000168769
MPTV	Genebass	KIAA1109	ENSG00000138688
MPTV	Genebass	ARHGAP10	ENSG00000071205
MPTV	Genebass	C4orf47	ENSG00000205129
MPTV	Genebass	ELOVL7	ENSG00000164181
MPTV	Genebass	IQGAP2	ENSG00000145703
MPTV	Genebass	PCDHGA2	ENSG00000081853
MPTV	Genebass	PCDHGA4	ENSG00000262576
MPTV	Genebass	PCDHGA8	ENSG00000253767
MPTV	Genebass	PCDHGB5	ENSG00000276547
MPTV	Genebass	PCDHGA9	ENSG00000261934
MPTV	Genebass	PCDHGB6	ENSG00000253305
MPTV	Genebass	PCDHGB7	ENSG00000254122
MPTV	Genebass	PCDHGC4	ENSG00000242419
MPTV	Genebass	DIAPH1	ENSG00000131504
MPTV	Genebass	H2AC14	ENSG00000276368
MPTV	Genebass	LY6G6C	ENSG00000204421
MPTV	Genebass	MPIG6B	ENSG00000204420
MPTV	Genebass	NOTCH4	ENSG00000204301
MPTV	Genebass	XXbac-BPG246D15.9	ENSG00000250264
MPTV	Genebass	STK38	ENSG00000112079
MPTV	Genebass	RAB44	ENSG00000255587
MPTV	Genebass	PI16	ENSG00000164530
MPTV	Genebass	MICAL1	ENSG00000135596
MPTV	Genebass	ARHGAP18	ENSG00000146376
MPTV	Genebass	SNX8	ENSG00000106266
MPTV	Genebass	RP5-900K19.2	ENSG00000284292
MPTV	Genebass	EPO	ENSG00000130427
MPTV	Genebass	PIK3CG	ENSG00000105851
MPTV	Genebass	ZNF467	ENSG00000181444
MPTV	Genebass	NCAPG2	ENSG00000146918
MPTV	Genebass	DOCK5	ENSG00000147459
MPTV	Genebass	DOCK8	ENSG00000107099
MPTV	Genebass	JAK2	ENSG00000096968
MPTV	Genebass	SVEP1	ENSG00000165124
MPTV	Genebass	GFI1B	ENSG00000165702
MPTV	Genebass	WAS	ENSG00000015285
MPTV	Genebass	FAAH2	ENSG00000165591
MPTV	Genebass	ZC3H12B	ENSG00000102053
MPTV	Backman	PTPRJ	ENSG00000149177
MPTV	Backman	RHOF	ENSG00000139725
MPTV	Backman	MLXIP	ENSG00000175727
MPTV	Backman	EXOC3L4	ENSG00000205436
MPTV	Backman	GP1BA	ENSG00000185245
MPTV	Backman	TNFRSF13B	ENSG00000240505
MPTV	Backman	ITGA2B	ENSG00000005961
MPTV	Backman	ITGB3	ENSG00000259207
MPTV	Backman	CALR	ENSG00000179218
MPTV	Backman	MYO9B	ENSG00000099331
MPTV	Backman	MOB3C	ENSG00000142961
MPTV	Backman	DENND2C	ENSG00000175984
MPTV	Backman	PEAR1	ENSG00000187800
MPTV	Backman	TADA1	ENSG00000152382
MPTV	Backman	TMCC2	ENSG00000133069
MPTV	Backman	OR6F1	ENSG00000169214
MPTV	Backman	TRIM58	ENSG00000162722
MPTV	Backman	TUBB1	ENSG00000101162
MPTV	Backman	GP1BB	ENSG00000203618
MPTV	Backman	CHEK2	ENSG00000183765
MPTV	Backman	MFSD2B	ENSG00000205639
MPTV	Backman	CKAP2L	ENSG00000169607
MPTV	Backman	KALRN	ENSG00000160145
MPTV	Backman	TET2	ENSG00000168769
MPTV	Backman	KIAA1109	ENSG00000138688
MPTV	Backman	ARHGAP10	ENSG00000071205
MPTV	Backman	ELOVL7	ENSG00000164181
MPTV	Backman	IQGAP2	ENSG00000145703
MPTV	Backman	ARHGAP18	ENSG00000146376
MPTV	Backman	DOCK8	ENSG00000107099
MPTV	Backman	SVEP1	ENSG00000165124
MPTV	Backman	GFI1B	ENSG00000165702
Platelet crit	Genebass	CUX2	ENSG00000111249
Platelet crit	Genebass	SH2B3	ENSG00000111252
Platelet crit	Genebass	ATXN2	ENSG00000204842
Platelet crit	Genebass	ACAD10	ENSG00000111271
Platelet crit	Genebass	NAA25	ENSG00000111300
Platelet crit	Genebass	HECTD4	ENSG00000173064
Platelet crit	Genebass	TNFRSF13B	ENSG00000240505
Platelet crit	Genebass	NF1	ENSG00000196712
Platelet crit	Genebass	SLFN14	ENSG00000236320
Platelet crit	Genebass	ITGA2B	ENSG00000005961
Platelet crit	Genebass	S1PR4	ENSG00000125910
Platelet crit	Genebass	TYK2	ENSG00000105397
Platelet crit	Genebass	KLF1	ENSG00000105610
Platelet crit	Genebass	CALR	ENSG00000179218
Platelet crit	Genebass	ATP13A1	ENSG00000105726
Platelet crit	Genebass	PTPRH	ENSG00000080031
Platelet crit	Genebass	LAPTM5	ENSG00000162511
Platelet crit	Genebass	TIE1	ENSG00000066056
Platelet crit	Genebass	MPL	ENSG00000117400
Platelet crit	Genebass	DCLRE1B	ENSG00000118655
Platelet crit	Genebass	ZNF124	ENSG00000196418
Platelet crit	Genebass	BCL2L1	ENSG00000171552
Platelet crit	Genebass	TUBB1	ENSG00000101162
Platelet crit	Genebass	CHEK2	ENSG00000183765
Platelet crit	Genebass	MFSD2B	ENSG00000205639
Platelet crit	Genebass	PLEK	ENSG00000115956
Platelet crit	Genebass	LY75	ENSG00000054219
Platelet crit	Genebass	GP9	ENSG00000169704
Platelet crit	Genebass	PLSCR4	ENSG00000114698
Platelet crit	Genebass	CP	ENSG00000047457
Platelet crit	Genebass	THPO	ENSG00000090534
Platelet crit	Genebass	TET2	ENSG00000168769
Platelet crit	Genebass	C6orf15	ENSG00000204542
Platelet crit	Genebass	CDSN	ENSG00000204539
Platelet crit	Genebass	PRRC2A	ENSG00000204469
Platelet crit	Genebass	LY6G6F	ENSG00000204424
Platelet crit	Genebass	SLC44A4	ENSG00000204385
Platelet crit	Genebass	XXbac-BPG116M5.17	ENSG00000244255
Platelet crit	Genebass	DAXX	ENSG00000204209
Platelet crit	Genebass	KIFC1	ENSG00000237649
Platelet crit	Genebass	BAK1	ENSG00000030110
Platelet crit	Genebass	ITPR3	ENSG00000096433
Platelet crit	Genebass	POR	ENSG00000127948
Platelet crit	Genebass	CD36	ENSG00000135218
Platelet crit	Genebass	TFR2	ENSG00000106327
Platelet crit	Genebass	ZFAT	ENSG00000066827
Platelet crit	Genebass	SLC1A1	ENSG00000106688
Platelet crit	Genebass	RCL1	ENSG00000120158
Platelet crit	Genebass	JAK2	ENSG00000096968
Platelet crit	Genebass	RLN2	ENSG00000107014
Platelet crit	Backman	SH2B3	ENSG00000111252
Platelet crit	Backman	TNFRSF13B	ENSG00000240505
Platelet crit	Backman	ITGB3	ENSG00000259207
Platelet crit	Backman	SRSF2	ENSG00000161547
Platelet crit	Backman	CALR	ENSG00000179218
Platelet crit	Backman	PTPRH	ENSG00000080031
Platelet crit	Backman	MPL	ENSG00000117400
Platelet crit	Backman	TUBB1	ENSG00000101162
Platelet crit	Backman	RUNX1	ENSG00000159216
Platelet crit	Backman	GP1BB	ENSG00000203618
Platelet crit	Backman	CHEK2	ENSG00000183765
Platelet crit	Backman	MFSD2B	ENSG00000205639
Platelet crit	Backman	DNMT3A	ENSG00000119772
Platelet crit	Backman	LY75-CD302	ENSG00000248672
Platelet crit	Backman	LY75	ENSG00000054219
Platelet crit	Backman	THPO	ENSG00000090534
Platelet crit	Backman	BAK1	ENSG00000030110
Platelet crit	Backman	CD36	ENSG00000135218
Platelet crit	Backman	ZFAT	ENSG00000066827
Platelet crit	Backman	JAK2	ENSG00000096968
Standing height	Genebass	ARHGAP21	ENSG00000107863
Standing height	Genebass	TET1	ENSG00000138336
Standing height	Genebass	ZNF518A	ENSG00000177853
Standing height	Genebass	HTRA1	ENSG00000166033
Standing height	Genebass	PDE3B	ENSG00000152270
Standing height	Genebass	FIBIN	ENSG00000176971
Standing height	Genebass	FAM111A	ENSG00000166801
Standing height	Genebass	CD248	ENSG00000174807
Standing height	Genebass	RIN1	ENSG00000174791
Standing height	Genebass	NPAS4	ENSG00000174576
Standing height	Genebass	RPS6KB2	ENSG00000175634
Standing height	Genebass	CPT1A	ENSG00000110090
Standing height	Genebass	INPPL1	ENSG00000165458
Standing height	Genebass	SERPINH1	ENSG00000149257
Standing height	Genebass	NOX4	ENSG00000086991
Standing height	Genebass	DUSP16	ENSG00000111266
Standing height	Genebass	RP11-977G19.10	ENSG00000144785
Standing height	Genebass	PTPN11	ENSG00000179295
Standing height	Genebass	UGGT2	ENSG00000102595
Standing height	Genebass	LRP10	ENSG00000197324
Standing height	Genebass	HECTD1	ENSG00000092148
Standing height	Genebass	SAMD4A	ENSG00000020577
Standing height	Genebass	LTBP2	ENSG00000119681
Standing height	Genebass	FBLN5	ENSG00000140092
Standing height	Genebass	DLK1	ENSG00000185559
Standing height	Genebass	CDCA4	ENSG00000170779
Standing height	Genebass	EXD1	ENSG00000178997
Standing height	Genebass	TRPM7	ENSG00000092439
Standing height	Genebass	HERC1	ENSG00000103657
Standing height	Genebass	GRAMD2A	ENSG00000175318
Standing height	Genebass	ACAN	ENSG00000157766
Standing height	Genebass	HAPLN3	ENSG00000140511
Standing height	Genebass	IGF1R	ENSG00000140443
Standing height	Genebass	ADAMTS17	ENSG00000140470
Standing height	Genebass	AXIN1	ENSG00000103126
Standing height	Genebass	SPSB3	ENSG00000162032
Standing height	Genebass	IGFALS	ENSG00000099769
Standing height	Genebass	E4F1	ENSG00000167967
Standing height	Genebass	VASN	ENSG00000168140
Standing height	Genebass	FBXL19	ENSG00000099364
Standing height	Genebass	ZNF646	ENSG00000167395
Standing height	Genebass	ARMC5	ENSG00000140691
Standing height	Genebass	C16orf70	ENSG00000125149
Standing height	Genebass	HSD11B2	ENSG00000176387
Standing height	Genebass	OSGIN1	ENSG00000140961
Standing height	Genebass	CRISPLD2	ENSG00000103196
Standing height	Genebass	CTU2	ENSG00000174177
Standing height	Genebass	PIEZO1	ENSG00000103335
Standing height	Genebass	ANKRD11	ENSG00000167522
Standing height	Genebass	SHBG	ENSG00000129214
Standing height	Genebass	NF1	ENSG00000196712
Standing height	Genebass	CHAD	ENSG00000136457
Standing height	Genebass	ACE	ENSG00000159640
Standing height	Genebass	CTC-264K15.5	ENSG00000285947
Standing height	Genebass	ACTG1	ENSG00000184009
Standing height	Genebass	ZNF521	ENSG00000198795
Standing height	Genebass	HMG20B	ENSG00000064961
Standing height	Genebass	FBXL12	ENSG00000127452
Standing height	Genebass	SHANK1	ENSG00000161681
Standing height	Genebass	CLEC11A	ENSG00000105472
Standing height	Genebass	TMEM150B	ENSG00000180061
Standing height	Genebass	ZBTB45	ENSG00000119574
Standing height	Genebass	TXLNA	ENSG00000084652
Standing height	Genebass	COL8A2	ENSG00000171812
Standing height	Genebass	SCMH1	ENSG00000010803
Standing height	Genebass	MMACHC	ENSG00000132763
Standing height	Genebass	C1orf185	ENSG00000204006
Standing height	Genebass	WLS	ENSG00000116729
Standing height	Genebass	RPL5	ENSG00000122406
Standing height	Genebass	MTMR11	ENSG00000014914
Standing height	Genebass	TARS2	ENSG00000143374
Standing height	Genebass	ADAMTSL4	ENSG00000143382
Standing height	Genebass	CERS2	ENSG00000143418
Standing height	Genebass	THBS3	ENSG00000169231
Standing height	Genebass	DDR2	ENSG00000162733
Standing height	Genebass	PBX1	ENSG00000185630
Standing height	Genebass	PAPPA2	ENSG00000116183
Standing height	Genebass	SMG7	ENSG00000116698
Standing height	Genebass	DTL	ENSG00000143476
Standing height	Genebass	PACC1	ENSG00000065600
Standing height	Genebass	JMJD4	ENSG00000081692
Standing height	Genebass	BPIFB6	ENSG00000167104
Standing height	Genebass	SAMHD1	ENSG00000101347
Standing height	Genebass	GHRH	ENSG00000118702
Standing height	Genebass	MC3R	ENSG00000124089
Standing height	Genebass	PPARA	ENSG00000186951
Standing height	Genebass	APOB	ENSG00000084674
Standing height	Genebass	PREB	ENSG00000138073
Standing height	Genebass	RP11-724O16.1	ENSG00000251569
Standing height	Genebass	IHH	ENSG00000163501
Standing height	Genebass	ABCB6	ENSG00000115657
Standing height	Genebass	ANKZF1	ENSG00000163516
Standing height	Genebass	IRS1	ENSG00000169047
Standing height	Genebass	KAT2B	ENSG00000114166
Standing height	Genebass	PTH1R	ENSG00000160801
Standing height	Genebass	WDR6	ENSG00000178252
Standing height	Genebass	UBA7	ENSG00000182179
Standing height	Genebass	TRAIP	ENSG00000183763
Standing height	Genebass	HYAL2	ENSG00000068001
Standing height	Genebass	CCDC66	ENSG00000180376
Standing height	Genebass	FLNB	ENSG00000136068
Standing height	Genebass	GYG1	ENSG00000163754
Standing height	Genebass	PHC3	ENSG00000173889
Standing height	Genebass	GHSR	ENSG00000121853
Standing height	Genebass	IGF2BP2	ENSG00000073792
Standing height	Genebass	LPP	ENSG00000145012
Standing height	Genebass	FGFR3	ENSG00000068078
Standing height	Genebass	CPZ	ENSG00000109625
Standing height	Genebass	RFC1	ENSG00000035928
Standing height	Genebass	OPRPN	ENSG00000171199
Standing height	Genebass	ADAMTS3	ENSG00000156140
Standing height	Genebass	PRKG2	ENSG00000138669
Standing height	Genebass	WWC2	ENSG00000151718
Standing height	Genebass	ICE1	ENSG00000164151
Standing height	Genebass	DAP	ENSG00000112977
Standing height	Genebass	NPR3	ENSG00000113389
Standing height	Genebass	NIM1K	ENSG00000177453
Standing height	Genebass	ADAMTS6	ENSG00000049192
Standing height	Genebass	FER	ENSG00000151422
Standing height	Genebass	FBN2	ENSG00000138829
Standing height	Genebass	ARSI	ENSG00000183876
Standing height	Genebass	SPARC	ENSG00000113140
Standing height	Genebass	STC2	ENSG00000113739
Standing height	Genebass	GRK6	ENSG00000198055
Standing height	Genebass	GFPT2	ENSG00000131459
Standing height	Genebass	H1-4	ENSG00000168298
Standing height	Genebass	BTN3A3	ENSG00000111801
Standing height	Genebass	NKAPL	ENSG00000189134
Standing height	Genebass	TRIM27	ENSG00000204713
Standing height	Genebass	TRIM40	ENSG00000204614
Standing height	Genebass	MICA	ENSG00000204520
Standing height	Genebass	CYP21A2	ENSG00000231852
Standing height	Genebass	KIFC1	ENSG00000237649
Standing height	Genebass	GRM4	ENSG00000124493
Standing height	Genebass	SMIM29	ENSG00000186577
Standing height	Genebass	SCUBE3	ENSG00000146197
Standing height	Genebass	ETV7	ENSG00000010030
Standing height	Genebass	ESR1	ENSG00000091831
Standing height	Genebass	AEBP1	ENSG00000106624
Standing height	Genebass	ELN	ENSG00000049540
Standing height	Genebass	POR	ENSG00000127948
Standing height	Genebass	ARPC1B	ENSG00000130429
Standing height	Genebass	DLC1	ENSG00000164741
Standing height	Genebass	HR	ENSG00000168453
Standing height	Genebass	LOXL2	ENSG00000134013
Standing height	Genebass	CLU	ENSG00000120885
Standing height	Genebass	POLB	ENSG00000070501
Standing height	Genebass	PLAG1	ENSG00000181690
Standing height	Genebass	ATAD2	ENSG00000156802
Standing height	Genebass	ZFAT	ENSG00000066827
Standing height	Genebass	PLEC	ENSG00000178209
Standing height	Genebass	JAK2	ENSG00000096968
Standing height	Genebass	NPR2	ENSG00000159899
Standing height	Genebass	ASPN	ENSG00000106819
Standing height	Genebass	PTCH1	ENSG00000185920
Standing height	Genebass	COL27A1	ENSG00000196739
Standing height	Genebass	PAPPA	ENSG00000182752
Standing height	Genebass	PHF19	ENSG00000119403
Standing height	Genebass	ANGPTL2	ENSG00000136859
Standing height	Genebass	LRRC8A	ENSG00000136802
Standing height	Genebass	SHOX	ENSG00000185960
Standing height	Genebass	EBP	ENSG00000147155
Standing height	Genebass	HDAC6	ENSG00000094631
Standing height	Genebass	NRK	ENSG00000123572
Standing height	Genebass	PRRG3	ENSG00000130032
Standing height	Backman	TET1	ENSG00000138336
Standing height	Backman	HTRA1	ENSG00000166033
Standing height	Backman	PDE3B	ENSG00000152270
Standing height	Backman	FIBIN	ENSG00000176971
Standing height	Backman	LTBP3	ENSG00000168056
Standing height	Backman	SERPINH1	ENSG00000149257
Standing height	Backman	B4GALNT3	ENSG00000139044
Standing height	Backman	CNPY2	ENSG00000257727
Standing height	Backman	PTPN11	ENSG00000179295
Standing height	Backman	EXD1	ENSG00000178997
Standing height	Backman	ACAN	ENSG00000157766
Standing height	Backman	IGF1R	ENSG00000140443
Standing height	Backman	ADAMTS17	ENSG00000140470
Standing height	Backman	SPSB3	ENSG00000162032
Standing height	Backman	IGFALS	ENSG00000099769
Standing height	Backman	CRISPLD2	ENSG00000103196
Standing height	Backman	PIEZO1	ENSG00000103335
Standing height	Backman	SHBG	ENSG00000129214
Standing height	Backman	NF1	ENSG00000196712
Standing height	Backman	ADAMTS10	ENSG00000142303
Standing height	Backman	ADAMTSL4	ENSG00000143382
Standing height	Backman	DDR2	ENSG00000162733
Standing height	Backman	DTL	ENSG00000143476
Standing height	Backman	GHRH	ENSG00000118702
Standing height	Backman	CNNM3	ENSG00000168763
Standing height	Backman	IHH	ENSG00000163501
Standing height	Backman	IRS1	ENSG00000169047
Standing height	Backman	GYG1	ENSG00000163754
Standing height	Backman	FGFR3	ENSG00000068078
Standing height	Backman	LCORL	ENSG00000178177
Standing height	Backman	ADAMTS3	ENSG00000156140
Standing height	Backman	NPR3	ENSG00000113389
Standing height	Backman	ADAMTS6	ENSG00000049192
Standing height	Backman	STC2	ENSG00000113739
Standing height	Backman	GFPT2	ENSG00000131459
Standing height	Backman	SCUBE3	ENSG00000146197
Standing height	Backman	ESR1	ENSG00000091831
Standing height	Backman	GLI3	ENSG00000106571
Standing height	Backman	LOXL2	ENSG00000134013
Standing height	Backman	CRISPLD1	ENSG00000121005
Standing height	Backman	ZFAT	ENSG00000066827
Standing height	Backman	NPR2	ENSG00000159899
Standing height	Backman	COL27A1	ENSG00000196739
Standing height	Backman	ANGPTL2	ENSG00000136859
Standing height	Backman	SHOX	ENSG00000185960
Standing height	Backman	NRK	ENSG00000123572
Mean reticulocyte volume	Genebass	RRM1	ENSG00000167325
Mean reticulocyte volume	Genebass	HBB	ENSG00000244734
Mean reticulocyte volume	Genebass	E2F8	ENSG00000129173
Mean reticulocyte volume	Genebass	EHBP1L1	ENSG00000173442
Mean reticulocyte volume	Genebass	RPS6KB2	ENSG00000175634
Mean reticulocyte volume	Genebass	ATM	ENSG00000149311
Mean reticulocyte volume	Genebass	NLRX1	ENSG00000160703
Mean reticulocyte volume	Genebass	ETV6	ENSG00000139083
Mean reticulocyte volume	Genebass	HECTD4	ENSG00000173064
Mean reticulocyte volume	Genebass	FBRSL1	ENSG00000112787
Mean reticulocyte volume	Genebass	POLE	ENSG00000177084
Mean reticulocyte volume	Genebass	ATP7B	ENSG00000123191
Mean reticulocyte volume	Genebass	BORA	ENSG00000136122
Mean reticulocyte volume	Genebass	SPTB	ENSG00000070182
Mean reticulocyte volume	Genebass	EPB42	ENSG00000166947
Mean reticulocyte volume	Genebass	HBM	ENSG00000206177
Mean reticulocyte volume	Genebass	METRN	ENSG00000103260
Mean reticulocyte volume	Genebass	CHTF18	ENSG00000127586
Mean reticulocyte volume	Genebass	C16orf70	ENSG00000125149
Mean reticulocyte volume	Genebass	E2F4	ENSG00000205250
Mean reticulocyte volume	Genebass	CBFA2T3	ENSG00000129993
Mean reticulocyte volume	Genebass	SLC4A1	ENSG00000004939
Mean reticulocyte volume	Genebass	FAM117A	ENSG00000121104
Mean reticulocyte volume	Genebass	SPHK1	ENSG00000176170
Mean reticulocyte volume	Genebass	TMC8	ENSG00000167895
Mean reticulocyte volume	Genebass	NPC1	ENSG00000141458
Mean reticulocyte volume	Genebass	RTTN	ENSG00000176225
Mean reticulocyte volume	Genebass	CALR	ENSG00000179218
Mean reticulocyte volume	Genebass	BLVRB	ENSG00000090013
Mean reticulocyte volume	Genebass	GNB1	ENSG00000078369
Mean reticulocyte volume	Genebass	RHCE	ENSG00000188672
Mean reticulocyte volume	Genebass	CLSPN	ENSG00000092853
Mean reticulocyte volume	Genebass	OR10T2	ENSG00000186306
Mean reticulocyte volume	Genebass	OR10R2	ENSG00000198965
Mean reticulocyte volume	Genebass	SPTA1	ENSG00000163554
Mean reticulocyte volume	Genebass	OR6K2	ENSG00000196171
Mean reticulocyte volume	Genebass	OR6N2	ENSG00000188340
Mean reticulocyte volume	Genebass	TRIM58	ENSG00000162722
Mean reticulocyte volume	Genebass	SEC23B	ENSG00000101310
Mean reticulocyte volume	Genebass	RTEL1	ENSG00000258366
Mean reticulocyte volume	Genebass	CHEK2	ENSG00000183765
Mean reticulocyte volume	Genebass	TYMP	ENSG00000025708
Mean reticulocyte volume	Genebass	CAD	ENSG00000084774
Mean reticulocyte volume	Genebass	ABCB6	ENSG00000115657
Mean reticulocyte volume	Genebass	TFDP2	ENSG00000114126
Mean reticulocyte volume	Genebass	ATR	ENSG00000175054
Mean reticulocyte volume	Genebass	TET2	ENSG00000168769
Mean reticulocyte volume	Genebass	TRIM40	ENSG00000204614
Mean reticulocyte volume	Genebass	TRIM10	ENSG00000204613
Mean reticulocyte volume	Genebass	GNL1	ENSG00000204590
Mean reticulocyte volume	Genebass	ATAT1	ENSG00000137343
Mean reticulocyte volume	Genebass	CCND3	ENSG00000112576
Mean reticulocyte volume	Genebass	RHAG	ENSG00000112077
Mean reticulocyte volume	Genebass	FIGNL1	ENSG00000132436
Mean reticulocyte volume	Genebass	CYP3A7-CYP3A51P	ENSG00000282301
Mean reticulocyte volume	Genebass	CYP3A7	ENSG00000160870
Mean reticulocyte volume	Genebass	ANK1	ENSG00000029534
Mean reticulocyte volume	Genebass	VDAC3	ENSG00000078668
Mean reticulocyte volume	Genebass	VPS13A	ENSG00000197969
Mean reticulocyte volume	Genebass	RNF20	ENSG00000155827
Mean reticulocyte volume	Genebass	ALAS2	ENSG00000158578
Mean reticulocyte volume	Backman	HBB	ENSG00000244734
Mean reticulocyte volume	Backman	E2F8	ENSG00000129173
Mean reticulocyte volume	Backman	RPS6KB2	ENSG00000175634
Mean reticulocyte volume	Backman	APOC3	ENSG00000110245
Mean reticulocyte volume	Backman	POLE	ENSG00000177084
Mean reticulocyte volume	Backman	BORA	ENSG00000136122
Mean reticulocyte volume	Backman	SPTB	ENSG00000070182
Mean reticulocyte volume	Backman	CHTF18	ENSG00000127586
Mean reticulocyte volume	Backman	E2F4	ENSG00000205250
Mean reticulocyte volume	Backman	SLC4A1	ENSG00000004939
Mean reticulocyte volume	Backman	CLSPN	ENSG00000092853
Mean reticulocyte volume	Backman	OR10R2	ENSG00000198965
Mean reticulocyte volume	Backman	BTG2	ENSG00000159388
Mean reticulocyte volume	Backman	ASXL1	ENSG00000171456
Mean reticulocyte volume	Backman	RTEL1	ENSG00000258366
Mean reticulocyte volume	Backman	TYMP	ENSG00000025708
Mean reticulocyte volume	Backman	CAD	ENSG00000084774
Mean reticulocyte volume	Backman	SF3B1	ENSG00000115524
Mean reticulocyte volume	Backman	ATR	ENSG00000175054
Mean reticulocyte volume	Backman	TERT	ENSG00000164362
Mean reticulocyte volume	Backman	TRIM10	ENSG00000204613
Mean reticulocyte volume	Backman	RHAG	ENSG00000112077
Mean reticulocyte volume	Backman	ANK1	ENSG00000029534
Mean reticulocyte volume	Backman	CA1	ENSG00000133742
Mean reticulocyte volume	Backman	JAK2	ENSG00000096968
Platelet distribution width	Genebass	NKX2-3	ENSG00000119919
Platelet distribution width	Genebass	PDE3B	ENSG00000152270
Platelet distribution width	Genebass	MTMR2	ENSG00000087053
Platelet distribution width	Genebass	APOA5	ENSG00000110243
Platelet distribution width	Genebass	FAM186B	ENSG00000135436
Platelet distribution width	Genebass	FMNL3	ENSG00000161791
Platelet distribution width	Genebass	GRTP1	ENSG00000139835
Platelet distribution width	Genebass	EIF2AK4	ENSG00000128829
Platelet distribution width	Genebass	PLEKHO2	ENSG00000241839
Platelet distribution width	Genebass	AC069368.3	ENSG00000249240
Platelet distribution width	Genebass	GSE1	ENSG00000131149
Platelet distribution width	Genebass	GP1BA	ENSG00000185245
Platelet distribution width	Genebass	TNFRSF13B	ENSG00000240505
Platelet distribution width	Genebass	CRLF3	ENSG00000176390
Platelet distribution width	Genebass	SLFN12L	ENSG00000205045
Platelet distribution width	Genebass	SLFN14	ENSG00000236320
Platelet distribution width	Genebass	HEATR6	ENSG00000068097
Platelet distribution width	Genebass	NPC1	ENSG00000141458
Platelet distribution width	Genebass	FBXW9	ENSG00000132004
Platelet distribution width	Genebass	CALR	ENSG00000179218
Platelet distribution width	Genebass	ACTN4	ENSG00000130402
Platelet distribution width	Genebass	MOB3C	ENSG00000142961
Platelet distribution width	Genebass	DENND2C	ENSG00000175984
Platelet distribution width	Genebass	DENND4B	ENSG00000198837
Platelet distribution width	Genebass	TADA1	ENSG00000152382
Platelet distribution width	Genebass	PRRC2C	ENSG00000117523
Platelet distribution width	Genebass	MYOC	ENSG00000034971
Platelet distribution width	Genebass	KLHL20	ENSG00000076321
Platelet distribution width	Genebass	OR2L5	ENSG00000197454
Platelet distribution width	Genebass	OR2T12	ENSG00000177201
Platelet distribution width	Genebass	RIPOR3	ENSG00000042062
Platelet distribution width	Genebass	NELFCD	ENSG00000101158
Platelet distribution width	Genebass	TUBB1	ENSG00000101162
Platelet distribution width	Genebass	PRELID3B	ENSG00000101166
Platelet distribution width	Genebass	ZNF831	ENSG00000124203
Platelet distribution width	Genebass	TUBA8	ENSG00000183785
Platelet distribution width	Genebass	GP1BB	ENSG00000203618
Platelet distribution width	Genebass	SERPIND1	ENSG00000099937
Platelet distribution width	Genebass	SNAP29	ENSG00000099940
Platelet distribution width	Genebass	CHEK2	ENSG00000183765
Platelet distribution width	Genebass	PLEK	ENSG00000115956
Platelet distribution width	Genebass	CKAP2L	ENSG00000169607
Platelet distribution width	Genebass	STAB1	ENSG00000010327
Platelet distribution width	Genebass	GP9	ENSG00000169704
Platelet distribution width	Genebass	TET2	ENSG00000168769
Platelet distribution width	Genebass	IQGAP2	ENSG00000145703
Platelet distribution width	Genebass	PRRC2A	ENSG00000204469
Platelet distribution width	Genebass	MPIG6B	ENSG00000204420
Platelet distribution width	Genebass	XXbac-BPG116M5.17	ENSG00000244255
Platelet distribution width	Genebass	C4B	ENSG00000224389
Platelet distribution width	Genebass	NOTCH4	ENSG00000204301
Platelet distribution width	Genebass	XXbac-BPG246D15.9	ENSG00000250264
Platelet distribution width	Genebass	CD36	ENSG00000135218
Platelet distribution width	Genebass	DOCK5	ENSG00000147459
Platelet distribution width	Genebass	PLEC	ENSG00000178209
Platelet distribution width	Genebass	DOCK8	ENSG00000107099
Platelet distribution width	Genebass	JAK2	ENSG00000096968
Platelet distribution width	Genebass	SVEP1	ENSG00000165124
Platelet distribution width	Genebass	GFI1B	ENSG00000165702
Platelet distribution width	Genebass	WAS	ENSG00000015285
Platelet distribution width	Backman	APOA5	ENSG00000110243
Platelet distribution width	Backman	APOC3	ENSG00000110245
Platelet distribution width	Backman	PTPN6	ENSG00000111679
Platelet distribution width	Backman	PLEKHO2	ENSG00000241839
Platelet distribution width	Backman	GP1BA	ENSG00000185245
Platelet distribution width	Backman	CRLF3	ENSG00000176390
Platelet distribution width	Backman	SLFN14	ENSG00000236320
Platelet distribution width	Backman	SRSF2	ENSG00000161547
Platelet distribution width	Backman	NPC1	ENSG00000141458
Platelet distribution width	Backman	CALR	ENSG00000179218
Platelet distribution width	Backman	DENND2C	ENSG00000175984
Platelet distribution width	Backman	DENND4B	ENSG00000198837
Platelet distribution width	Backman	TADA1	ENSG00000152382
Platelet distribution width	Backman	ASXL1	ENSG00000171456
Platelet distribution width	Backman	TUBB1	ENSG00000101162
Platelet distribution width	Backman	GP1BB	ENSG00000203618
Platelet distribution width	Backman	SNAP29	ENSG00000099940
Platelet distribution width	Backman	CHEK2	ENSG00000183765
Platelet distribution width	Backman	TET2	ENSG00000168769
Platelet distribution width	Backman	IQGAP2	ENSG00000145703
Platelet distribution width	Backman	CD36	ENSG00000135218
Platelet distribution width	Backman	DOCK5	ENSG00000147459
Platelet distribution width	Backman	DOCK8	ENSG00000107099
Platelet distribution width	Backman	JAK2	ENSG00000096968
Lymphocyte percentage	Genebass	PYGM	ENSG00000068976
Lymphocyte percentage	Genebass	JAML	ENSG00000160593
Lymphocyte percentage	Genebass	CHD2	ENSG00000173575
Lymphocyte percentage	Genebass	TNFRSF13B	ENSG00000240505
Lymphocyte percentage	Genebass	NF1	ENSG00000196712
Lymphocyte percentage	Genebass	GSDMB	ENSG00000073605
Lymphocyte percentage	Genebass	GJD3	ENSG00000183153
Lymphocyte percentage	Genebass	SLC4A1	ENSG00000004939
Lymphocyte percentage	Genebass	MPO	ENSG00000005381
Lymphocyte percentage	Genebass	SPHK1	ENSG00000176170
Lymphocyte percentage	Genebass	ANKRD12	ENSG00000101745
Lymphocyte percentage	Genebass	NPC1	ENSG00000141458
Lymphocyte percentage	Genebass	C18orf25	ENSG00000152242
Lymphocyte percentage	Genebass	STK11	ENSG00000118046
Lymphocyte percentage	Genebass	S1PR4	ENSG00000125910
Lymphocyte percentage	Genebass	TYK2	ENSG00000105397
Lymphocyte percentage	Genebass	CALR	ENSG00000179218
Lymphocyte percentage	Genebass	RASAL3	ENSG00000105122
Lymphocyte percentage	Genebass	KLF2	ENSG00000127528
Lymphocyte percentage	Genebass	GNB1	ENSG00000078369
Lymphocyte percentage	Genebass	NEK7	ENSG00000151414
Lymphocyte percentage	Genebass	IL17RA	ENSG00000177663
Lymphocyte percentage	Genebass	CKAP2L	ENSG00000169607
Lymphocyte percentage	Genebass	LY75	ENSG00000054219
Lymphocyte percentage	Genebass	CXCR2	ENSG00000180871
Lymphocyte percentage	Genebass	RASA2	ENSG00000155903
Lymphocyte percentage	Genebass	STK10	ENSG00000072786
Lymphocyte percentage	Genebass	GRK6	ENSG00000198055
Lymphocyte percentage	Genebass	RIPOR2	ENSG00000111913
Lymphocyte percentage	Genebass	DHX16	ENSG00000204560
Lymphocyte percentage	Genebass	CDSN	ENSG00000204539
Lymphocyte percentage	Genebass	CYP21A2	ENSG00000231852
Lymphocyte percentage	Genebass	AGER	ENSG00000204305
Lymphocyte percentage	Genebass	CD36	ENSG00000135218
Lymphocyte percentage	Genebass	ZNF800	ENSG00000048405
Lymphocyte percentage	Genebass	ZNF467	ENSG00000181444
Lymphocyte percentage	Genebass	NBN	ENSG00000104320
Lymphocyte percentage	Genebass	JAK2	ENSG00000096968
Lymphocyte percentage	Genebass	NOTCH1	ENSG00000148400
Lymphocyte percentage	Genebass	FBXW5	ENSG00000159069
Lymphocyte percentage	Backman	NF1	ENSG00000196712
Lymphocyte percentage	Backman	MPO	ENSG00000005381
Lymphocyte percentage	Backman	ANKRD12	ENSG00000101745
Lymphocyte percentage	Backman	TYK2	ENSG00000105397
Lymphocyte percentage	Backman	GNB1	ENSG00000078369
Lymphocyte percentage	Backman	IL17RA	ENSG00000177663
Lymphocyte percentage	Backman	RASA2	ENSG00000155903
Lymphocyte percentage	Backman	CXCL6	ENSG00000124875
Lymphocyte percentage	Backman	CXCL2	ENSG00000081041
Lymphocyte percentage	Backman	JAK2	ENSG00000096968
Lymphocyte percentage	Backman	NOTCH1	ENSG00000148400
Neutrophill count	Genebass	AMOTL1	ENSG00000166025
Neutrophill count	Genebass	JAML	ENSG00000160593
Neutrophill count	Genebass	SH2B3	ENSG00000111252
Neutrophill count	Genebass	FBRSL1	ENSG00000112787
Neutrophill count	Genebass	LRP10	ENSG00000197324
Neutrophill count	Genebass	SPAG7	ENSG00000091640
Neutrophill count	Genebass	NUP88	ENSG00000108559
Neutrophill count	Genebass	NF1	ENSG00000196712
Neutrophill count	Genebass	STAC2	ENSG00000141750
Neutrophill count	Genebass	TCAP	ENSG00000173991
Neutrophill count	Genebass	GSDMB	ENSG00000073605
Neutrophill count	Genebass	CSF3	ENSG00000108342
Neutrophill count	Genebass	SLC4A1	ENSG00000004939
Neutrophill count	Genebass	EPX	ENSG00000121053
Neutrophill count	Genebass	MPO	ENSG00000005381
Neutrophill count	Genebass	SLC9A3R1	ENSG00000109062
Neutrophill count	Genebass	NPC1	ENSG00000141458
Neutrophill count	Genebass	SBNO2	ENSG00000064932
Neutrophill count	Genebass	S1PR4	ENSG00000125910
Neutrophill count	Genebass	S1PR2	ENSG00000267534
Neutrophill count	Genebass	ADGRE5	ENSG00000123146
Neutrophill count	Genebass	GNB1	ENSG00000078369
Neutrophill count	Genebass	MRPS15	ENSG00000116898
Neutrophill count	Genebass	CSF3R	ENSG00000119535
Neutrophill count	Genebass	RRAGC	ENSG00000116954
Neutrophill count	Genebass	RC3H1	ENSG00000135870
Neutrophill count	Genebass	NEK7	ENSG00000151414
Neutrophill count	Genebass	IL17RA	ENSG00000177663
Neutrophill count	Genebass	CHEK2	ENSG00000183765
Neutrophill count	Genebass	DYSF	ENSG00000135636
Neutrophill count	Genebass	IL1A	ENSG00000115008
Neutrophill count	Genebass	LY75	ENSG00000054219
Neutrophill count	Genebass	CXCR2	ENSG00000180871
Neutrophill count	Genebass	WNT10A	ENSG00000135925
Neutrophill count	Genebass	TET2	ENSG00000168769
Neutrophill count	Genebass	FGB	ENSG00000171564
Neutrophill count	Genebass	GRK6	ENSG00000198055
Neutrophill count	Genebass	MDC1	ENSG00000137337
Neutrophill count	Genebass	SLC44A4	ENSG00000204385
Neutrophill count	Genebass	CYP21A2	ENSG00000231852
Neutrophill count	Genebass	HLA-DRB5	ENSG00000198502
Neutrophill count	Genebass	CD36	ENSG00000135218
Neutrophill count	Genebass	JAK2	ENSG00000096968
Neutrophill count	Backman	SH2B3	ENSG00000111252
Neutrophill count	Backman	NF1	ENSG00000196712
Neutrophill count	Backman	MPO	ENSG00000005381
Neutrophill count	Backman	SLC9A3R1	ENSG00000109062
Neutrophill count	Backman	GNB1	ENSG00000078369
Neutrophill count	Backman	CSF3R	ENSG00000119535
Neutrophill count	Backman	IL17RA	ENSG00000177663
Neutrophill count	Backman	CHEK2	ENSG00000183765
Neutrophill count	Backman	CXCR4	ENSG00000121966
Neutrophill count	Backman	CXCR2	ENSG00000180871
Neutrophill count	Backman	CXCL6	ENSG00000124875
Neutrophill count	Backman	CXCL2	ENSG00000081041
Neutrophill count	Backman	TET2	ENSG00000168769
Erythrocyte count	Genebass	HBB	ENSG00000244734
Erythrocyte count	Genebass	AMPD3	ENSG00000133805
Erythrocyte count	Genebass	E2F8	ENSG00000129173
Erythrocyte count	Genebass	SH2B3	ENSG00000111252
Erythrocyte count	Genebass	BORA	ENSG00000136122
Erythrocyte count	Genebass	SMAD6	ENSG00000137834
Erythrocyte count	Genebass	HBM	ENSG00000206177
Erythrocyte count	Genebass	HBA1	ENSG00000206172
Erythrocyte count	Genebass	WDR90	ENSG00000161996
Erythrocyte count	Genebass	SLC9A3R2	ENSG00000065054
Erythrocyte count	Genebass	C16orf70	ENSG00000125149
Erythrocyte count	Genebass	E2F4	ENSG00000205250
Erythrocyte count	Genebass	CTU2	ENSG00000174177
Erythrocyte count	Genebass	PIEZO1	ENSG00000103335
Erythrocyte count	Genebass	TNFRSF13B	ENSG00000240505
Erythrocyte count	Genebass	NF1	ENSG00000196712
Erythrocyte count	Genebass	SLC4A1	ENSG00000004939
Erythrocyte count	Genebass	TMC8	ENSG00000167895
Erythrocyte count	Genebass	ANKRD12	ENSG00000101745
Erythrocyte count	Genebass	NPC1	ENSG00000141458
Erythrocyte count	Genebass	ABCA7	ENSG00000064687
Erythrocyte count	Genebass	EEF2	ENSG00000167658
Erythrocyte count	Genebass	KLF1	ENSG00000105610
Erythrocyte count	Genebass	SYCE2	ENSG00000161860
Erythrocyte count	Genebass	CALR	ENSG00000179218
Erythrocyte count	Genebass	EGLN2	ENSG00000269858
Erythrocyte count	Genebass	FCGRT	ENSG00000104870
Erythrocyte count	Genebass	GNB1	ENSG00000078369
Erythrocyte count	Genebass	GBA	ENSG00000177628
Erythrocyte count	Genebass	PKLR	ENSG00000143627
Erythrocyte count	Genebass	INSRR	ENSG00000027644
Erythrocyte count	Genebass	RTEL1	ENSG00000258366
Erythrocyte count	Genebass	CHEK2	ENSG00000183765
Erythrocyte count	Genebass	MFSD2B	ENSG00000205639
Erythrocyte count	Genebass	CAD	ENSG00000084774
Erythrocyte count	Genebass	COL4A4	ENSG00000081052
Erythrocyte count	Genebass	SCAP	ENSG00000114650
Erythrocyte count	Genebass	APEH	ENSG00000164062
Erythrocyte count	Genebass	MITF	ENSG00000187098
Erythrocyte count	Genebass	TFDP2	ENSG00000114126
Erythrocyte count	Genebass	TFRC	ENSG00000072274
Erythrocyte count	Genebass	PDGFRA	ENSG00000134853
Erythrocyte count	Genebass	SLC6A19	ENSG00000174358
Erythrocyte count	Genebass	ADRA1B	ENSG00000170214
Erythrocyte count	Genebass	GMPR	ENSG00000137198
Erythrocyte count	Genebass	ZSCAN31	ENSG00000235109
Erythrocyte count	Genebass	PPP1R18	ENSG00000146112
Erythrocyte count	Genebass	MDC1	ENSG00000137337
Erythrocyte count	Genebass	SAPCD1	ENSG00000228727
Erythrocyte count	Genebass	C4B	ENSG00000224389
Erythrocyte count	Genebass	ZNF3	ENSG00000166526
Erythrocyte count	Genebass	MEPCE	ENSG00000146834
Erythrocyte count	Genebass	TSC22D4	ENSG00000166925
Erythrocyte count	Genebass	TFR2	ENSG00000106327
Erythrocyte count	Genebass	GIGYF1	ENSG00000146830
Erythrocyte count	Genebass	EPO	ENSG00000130427
Erythrocyte count	Genebass	MUC3A	ENSG00000169894
Erythrocyte count	Genebass	MOGAT3	ENSG00000106384
Erythrocyte count	Genebass	TCIM	ENSG00000176907
Erythrocyte count	Genebass	JAK2	ENSG00000096968
Erythrocyte count	Genebass	ACO1	ENSG00000122729
Erythrocyte count	Genebass	REXO4	ENSG00000148300
Erythrocyte count	Genebass	ALAS2	ENSG00000158578
Erythrocyte count	Genebass	ATP11C	ENSG00000101974
Erythrocyte count	Backman	HBB	ENSG00000244734
Erythrocyte count	Backman	SH2B3	ENSG00000111252
Erythrocyte count	Backman	HBA2	ENSG00000188536
Erythrocyte count	Backman	SLC9A3R2	ENSG00000065054
Erythrocyte count	Backman	TNFRSF13B	ENSG00000240505
Erythrocyte count	Backman	ANKRD12	ENSG00000101745
Erythrocyte count	Backman	KLF1	ENSG00000105610
Erythrocyte count	Backman	CALR	ENSG00000179218
Erythrocyte count	Backman	PKLR	ENSG00000143627
Erythrocyte count	Backman	EGLN1	ENSG00000135766
Erythrocyte count	Backman	RTEL1	ENSG00000258366
Erythrocyte count	Backman	CAD	ENSG00000084774
Erythrocyte count	Backman	SF3B1	ENSG00000115524
Erythrocyte count	Backman	APEH	ENSG00000164062
Erythrocyte count	Backman	TFRC	ENSG00000072274
Erythrocyte count	Backman	TET2	ENSG00000168769
Erythrocyte count	Backman	GMPR	ENSG00000137198
Erythrocyte count	Backman	GIGYF1	ENSG00000146830
Erythrocyte count	Backman	ACO1	ENSG00000122729
BMI	Genebass	FBXL16	ENSG00000127585
BMI	Genebass	SRRM2	ENSG00000167978
BMI	Genebass	MC4R	ENSG00000166603
BMI	Genebass	ANKRD27	ENSG00000105186
BMI	Genebass	GIPR	ENSG00000010310
BMI	Genebass	DIDO1	ENSG00000101191
BMI	Genebass	RIF1	ENSG00000080345
BMI	Genebass	KIAA1109	ENSG00000138688
BMI	Genebass	GPR151	ENSG00000173250
BMI	Genebass	SPARC	ENSG00000113140
BMI	Genebass	UBR2	ENSG00000024048
BMI	Backman	MC4R	ENSG00000166603
Glucose	Genebass	HERC1	ENSG00000103657
Glucose	Genebass	G6PC2	ENSG00000152254
Glucose	Genebass	ANKH	ENSG00000154122
Glucose	Genebass	GCK	ENSG00000106633
Glucose	Genebass	GIGYF1	ENSG00000146830
Glucose	Genebass	SLC30A8	ENSG00000164756
Glucose	Genebass	MAP3K15	ENSG00000180815
Glucose	Backman	FAM234A	ENSG00000167930
Glucose	Backman	G6PC2	ENSG00000152254
Glucose	Backman	GCK	ENSG00000106633
Glucose	Backman	GIGYF1	ENSG00000146830
Glucose	Backman	MAP3K15	ENSG00000180815
Vitamin D	Genebass	PDE3B	ENSG00000152270
Vitamin D	Genebass	CYP2R1	ENSG00000186104
Vitamin D	Genebass	INSC	ENSG00000188487
Vitamin D	Genebass	DHCR7	ENSG00000172893
Vitamin D	Genebass	CYP27B1	ENSG00000111012
Vitamin D	Genebass	HAL	ENSG00000084110
Vitamin D	Genebass	LIPC	ENSG00000166035
Vitamin D	Genebass	ZNF440	ENSG00000171295
Vitamin D	Genebass	MRPL9	ENSG00000143436
Vitamin D	Genebass	FLG	ENSG00000143631
Vitamin D	Genebass	APOB	ENSG00000084674
Vitamin D	Genebass	ABHD14A-ACY1	ENSG00000114786
Vitamin D	Genebass	GC	ENSG00000145321
Vitamin D	Genebass	NPFFR2	ENSG00000056291
Vitamin D	Backman	CYP2R1	ENSG00000186104
Vitamin D	Backman	INSC	ENSG00000188487
Vitamin D	Backman	DHCR7	ENSG00000172893
Vitamin D	Backman	HAL	ENSG00000084110
Vitamin D	Backman	FLG	ENSG00000143631
Vitamin D	Backman	APOB	ENSG00000084674
Albumin	Genebass	SERPINA1	ENSG00000197249
Albumin	Genebass	CSPG4	ENSG00000173546
Albumin	Genebass	TNFRSF13B	ENSG00000240505
Albumin	Genebass	ABCA6	ENSG00000154262
Albumin	Genebass	GRAMD1A	ENSG00000089351
Albumin	Genebass	HPN	ENSG00000105707
Albumin	Genebass	FCGRT	ENSG00000104870
Albumin	Genebass	PRR12	ENSG00000126464
Albumin	Genebass	SCAF1	ENSG00000126461
Albumin	Genebass	IRF3	ENSG00000126456
Albumin	Genebass	SLC30A10	ENSG00000196660
Albumin	Genebass	GCKR	ENSG00000084734
Albumin	Genebass	STAB1	ENSG00000010327
Albumin	Genebass	ALB	ENSG00000163631
Albumin	Genebass	TET2	ENSG00000168769
Albumin	Genebass	VEGFC	ENSG00000150630
Albumin	Genebass	IQGAP2	ENSG00000145703
Albumin	Genebass	C2	ENSG00000166278
Albumin	Genebass	SNX8	ENSG00000106266
Albumin	Genebass	TNFRSF10B	ENSG00000120889
Albumin	Genebass	PFKFB1	ENSG00000158571
Albumin	Backman	TBC1D2B	ENSG00000167202
Albumin	Backman	TNFRSF13B	ENSG00000240505
Albumin	Backman	ABCA6	ENSG00000154262
Albumin	Backman	FCGRT	ENSG00000104870
Albumin	Backman	ALB	ENSG00000163631
Albumin	Backman	IQGAP2	ENSG00000145703
Total protein	Genebass	FBRSL1	ENSG00000112787
Total protein	Genebass	SERPINA1	ENSG00000197249
Total protein	Genebass	TNFRSF17	ENSG00000048462
Total protein	Genebass	TNFSF13	ENSG00000161955
Total protein	Genebass	TNFRSF13B	ENSG00000240505
Total protein	Genebass	ANKRD12	ENSG00000101745
Total protein	Genebass	C3	ENSG00000125730
Total protein	Genebass	FXYD1	ENSG00000266964
Total protein	Genebass	FCGRT	ENSG00000104870
Total protein	Genebass	SCAF1	ENSG00000126461
Total protein	Genebass	IRF3	ENSG00000126456
Total protein	Genebass	ADAMTS4	ENSG00000158859
Total protein	Genebass	FCGR2A	ENSG00000143226
Total protein	Genebass	HSPA6	ENSG00000173110
Total protein	Genebass	FCGR3A	ENSG00000203747
Total protein	Genebass	FCGR2B	ENSG00000072694
Total protein	Genebass	STAB1	ENSG00000010327
Total protein	Genebass	ALB	ENSG00000163631
Total protein	Genebass	VEGFC	ENSG00000150630
Total protein	Genebass	IQGAP2	ENSG00000145703
Total protein	Genebass	CSF1R	ENSG00000182578
Total protein	Genebass	SNX8	ENSG00000106266
Total protein	Genebass	ZFAT	ENSG00000066827
Total protein	Backman	TNFRSF17	ENSG00000048462
Total protein	Backman	TNFSF13	ENSG00000161955
Total protein	Backman	TNFRSF13B	ENSG00000240505
Total protein	Backman	ANKRD12	ENSG00000101745
Total protein	Backman	FCGRT	ENSG00000104870
Total protein	Backman	STAB1	ENSG00000010327
Total protein	Backman	ALB	ENSG00000163631
Total protein	Backman	IQGAP2	ENSG00000145703
Cystatin C	Genebass	CUBN	ENSG00000107611
Cystatin C	Genebass	SH2B3	ENSG00000111252
Cystatin C	Genebass	ACAD10	ENSG00000111271
Cystatin C	Genebass	HECTD4	ENSG00000173064
Cystatin C	Genebass	CLDN10	ENSG00000134873
Cystatin C	Genebass	IRS2	ENSG00000185950
Cystatin C	Genebass	SLC12A1	ENSG00000074803
Cystatin C	Genebass	CGNL1	ENSG00000128849
Cystatin C	Genebass	IFT140	ENSG00000187535
Cystatin C	Genebass	PKD1	ENSG00000008710
Cystatin C	Genebass	NFAT5	ENSG00000102908
Cystatin C	Genebass	NF1	ENSG00000196712
Cystatin C	Genebass	CCT6B	ENSG00000132141
Cystatin C	Genebass	G6PC1	ENSG00000131482
Cystatin C	Genebass	SLC7A9	ENSG00000021488
Cystatin C	Genebass	ARHGEF16	ENSG00000130762
Cystatin C	Genebass	BCAS2	ENSG00000116752
Cystatin C	Genebass	INSRR	ENSG00000027644
Cystatin C	Genebass	SSTR4	ENSG00000132671
Cystatin C	Genebass	THBD	ENSG00000178726
Cystatin C	Genebass	GZF1	ENSG00000125812
Cystatin C	Genebass	CST9L	ENSG00000101435
Cystatin C	Genebass	CST9	ENSG00000173335
Cystatin C	Genebass	CST3	ENSG00000101439
Cystatin C	Genebass	CST2	ENSG00000170369
Cystatin C	Genebass	GGTLC1	ENSG00000149435
Cystatin C	Genebass	CYP24A1	ENSG00000019186
Cystatin C	Genebass	GATA5	ENSG00000130700
Cystatin C	Genebass	SLC5A3	ENSG00000198743
Cystatin C	Genebass	EPB41L5	ENSG00000115109
Cystatin C	Genebass	FAP	ENSG00000078098
Cystatin C	Genebass	LRP2	ENSG00000081479
Cystatin C	Genebass	ERBB4	ENSG00000178568
Cystatin C	Genebass	MITF	ENSG00000187098
Cystatin C	Genebass	RBM47	ENSG00000163694
Cystatin C	Genebass	SCARB2	ENSG00000138760
Cystatin C	Genebass	PKD2	ENSG00000118762
Cystatin C	Genebass	TET2	ENSG00000168769
Cystatin C	Genebass	SLC6A19	ENSG00000174358
Cystatin C	Genebass	FNIP1	ENSG00000217128
Cystatin C	Genebass	SLC34A1	ENSG00000131183
Cystatin C	Genebass	PLG	ENSG00000122194
Cystatin C	Genebass	GIGYF1	ENSG00000146830
Cystatin C	Genebass	ALDOB	ENSG00000136872
Cystatin C	Genebass	LCN8	ENSG00000204001
Cystatin C	Genebass	SLC34A3	ENSG00000198569
Cystatin C	Genebass	RNF128	ENSG00000133135
Cystatin C	Backman	SH2B3	ENSG00000111252
Cystatin C	Backman	CLDN10	ENSG00000134873
Cystatin C	Backman	PKD1	ENSG00000008710
Cystatin C	Backman	SLC7A9	ENSG00000021488
Cystatin C	Backman	CST9L	ENSG00000101435
Cystatin C	Backman	CST3	ENSG00000101439
Cystatin C	Backman	GATA5	ENSG00000130700
Cystatin C	Backman	SLC5A3	ENSG00000198743
Cystatin C	Backman	LRP2	ENSG00000081479
Cystatin C	Backman	MITF	ENSG00000187098
Cystatin C	Backman	PKD2	ENSG00000118762
Cystatin C	Backman	TET2	ENSG00000168769
Cystatin C	Backman	SLC34A1	ENSG00000131183
Cystatin C	Backman	GIGYF1	ENSG00000146830
Cystatin C	Backman	SLC34A3	ENSG00000198569
GGT	Genebass	A1CF	ENSG00000148584
GGT	Genebass	SEMA4G	ENSG00000095539
GGT	Genebass	NR1H3	ENSG00000025434
GGT	Genebass	RHOD	ENSG00000173156
GGT	Genebass	PXN	ENSG00000089159
GGT	Genebass	HNF1A	ENSG00000135100
GGT	Genebass	AMN	ENSG00000166126
GGT	Genebass	EXOC3L4	ENSG00000205436
GGT	Genebass	CGNL1	ENSG00000128849
GGT	Genebass	PKD1	ENSG00000008710
GGT	Genebass	ANKS3	ENSG00000168096
GGT	Genebass	PMM2	ENSG00000140650
GGT	Genebass	TXNDC11	ENSG00000153066
GGT	Genebass	G6PC1	ENSG00000131482
GGT	Genebass	NR0B2	ENSG00000131910
GGT	Genebass	CGN	ENSG00000143375
GGT	Genebass	NR1I3	ENSG00000143257
GGT	Genebass	SIGLEC1	ENSG00000088827
GGT	Genebass	CABIN1	ENSG00000099991
GGT	Genebass	SPECC1L	ENSG00000100014
GGT	Genebass	UPB1	ENSG00000100024
GGT	Genebass	LRRC75B	ENSG00000178026
GGT	Genebass	GGT1	ENSG00000100031
GGT	Genebass	KRTCAP3	ENSG00000157992
GGT	Genebass	ABCB11	ENSG00000073734
GGT	Genebass	FLNB	ENSG00000136068
GGT	Genebass	RBM47	ENSG00000163694
GGT	Genebass	PKHD1	ENSG00000170927
GGT	Genebass	TNFRSF10B	ENSG00000120889
GGT	Genebass	PTPN3	ENSG00000070159
GGT	Backman	A1CF	ENSG00000148584
GGT	Backman	SEMA4G	ENSG00000095539
GGT	Backman	EXOC3L4	ENSG00000205436
GGT	Backman	CGN	ENSG00000143375
GGT	Backman	RORC	ENSG00000143365
GGT	Backman	SIGLEC1	ENSG00000088827
GGT	Backman	CABIN1	ENSG00000099991
GGT	Backman	UPB1	ENSG00000100024
GGT	Backman	LRRC75B	ENSG00000178026
GGT	Backman	GGT1	ENSG00000100031
GGT	Backman	ABCB11	ENSG00000073734
GGT	Backman	PKHD1	ENSG00000170927
GGT	Backman	SYNJ2	ENSG00000078269
GGT	Backman	TNFRSF10B	ENSG00000120889
ALP	Genebass	TAF5	ENSG00000148835
ALP	Genebass	IFITM5	ENSG00000206013
ALP	Genebass	B4GALNT3	ENSG00000139044
ALP	Genebass	SP7	ENSG00000170374
ALP	Genebass	SLC39A5	ENSG00000139540
ALP	Genebass	NR1H4	ENSG00000012504
ALP	Genebass	ACACB	ENSG00000076555
ALP	Genebass	AKAP11	ENSG00000023516
ALP	Genebass	TNFSF11	ENSG00000120659
ALP	Genebass	SLC25A30	ENSG00000174032
ALP	Genebass	PKD1	ENSG00000008710
ALP	Genebass	VASN	ENSG00000168140
ALP	Genebass	ANKS3	ENSG00000168096
ALP	Genebass	OSGIN1	ENSG00000140961
ALP	Genebass	ASGR1	ENSG00000141505
ALP	Genebass	NPC1	ENSG00000141458
ALP	Genebass	TM6SF2	ENSG00000213996
ALP	Genebass	CYP2A6	ENSG00000255974
ALP	Genebass	NECTIN2	ENSG00000130202
ALP	Genebass	SULT2B1	ENSG00000088002
ALP	Genebass	FUT2	ENSG00000176920
ALP	Genebass	FCGRT	ENSG00000104870
ALP	Genebass	SH2D5	ENSG00000189410
ALP	Genebass	ECE1	ENSG00000117298
ALP	Genebass	NBPF3	ENSG00000142794
ALP	Genebass	ALPL	ENSG00000162551
ALP	Genebass	RAP1GAP	ENSG00000076864
ALP	Genebass	HSPG2	ENSG00000142798
ALP	Genebass	NR0B2	ENSG00000131910
ALP	Genebass	SEC16B	ENSG00000120341
ALP	Genebass	C1orf115	ENSG00000162817
ALP	Genebass	PCK1	ENSG00000124253
ALP	Genebass	SLC5A3	ENSG00000198743
ALP	Genebass	PPARA	ENSG00000186951
ALP	Genebass	APOB	ENSG00000084674
ALP	Genebass	ABCB11	ENSG00000073734
ALP	Genebass	EDEM1	ENSG00000134109
ALP	Genebass	ZBTB20	ENSG00000181722
ALP	Genebass	NPHP3	ENSG00000113971
ALP	Genebass	ADH1B	ENSG00000196616
ALP	Genebass	ADH1C	ENSG00000248144
ALP	Genebass	MRS2	ENSG00000124532
ALP	Genebass	GPLD1	ENSG00000112293
ALP	Genebass	ALDH5A1	ENSG00000112294
ALP	Genebass	TDP2	ENSG00000111802
ALP	Genebass	MUC22	ENSG00000261272
ALP	Genebass	CD36	ENSG00000135218
ALP	Genebass	ZNF800	ENSG00000048405
ALP	Genebass	TSC1	ENSG00000165699
ALP	Genebass	CEL	ENSG00000170835
ALP	Genebass	GBGT1	ENSG00000148288
ALP	Genebass	SURF6	ENSG00000148296
ALP	Genebass	MED22	ENSG00000148297
ALP	Genebass	SURF2	ENSG00000148291
ALP	Genebass	REXO4	ENSG00000148300
ALP	Genebass	ADAMTS13	ENSG00000160323
ALP	Genebass	CACFD1	ENSG00000160325
ALP	Genebass	SLC2A6	ENSG00000160326
ALP	Genebass	SYN1	ENSG00000008056
ALP	Backman	B4GALNT3	ENSG00000139044
ALP	Backman	SLC39A5	ENSG00000139540
ALP	Backman	NR1H4	ENSG00000012504
ALP	Backman	PKD1	ENSG00000008710
ALP	Backman	OSGIN1	ENSG00000140961
ALP	Backman	ASGR1	ENSG00000141505
ALP	Backman	ALPL	ENSG00000162551
ALP	Backman	HSPG2	ENSG00000142798
ALP	Backman	APOB	ENSG00000084674
ALP	Backman	ABCB11	ENSG00000073734
ALP	Backman	EDEM1	ENSG00000134109
ALP	Backman	ADH1C	ENSG00000248144
ALP	Backman	GPLD1	ENSG00000112293
ALP	Backman	ALDH5A1	ENSG00000112294
ALP	Backman	SYNJ2	ENSG00000078269
ALP	Backman	GBGT1	ENSG00000148288
Creatinine	Genebass	CUBN	ENSG00000107611
Creatinine	Genebass	SVIL	ENSG00000197321
Creatinine	Genebass	SLC25A45	ENSG00000162241
Creatinine	Genebass	SCYL1	ENSG00000142186
Creatinine	Genebass	CLDN10	ENSG00000134873
Creatinine	Genebass	SLC28A2	ENSG00000137860
Creatinine	Genebass	GATM	ENSG00000171766
Creatinine	Genebass	CGNL1	ENSG00000128849
Creatinine	Genebass	CLPX	ENSG00000166855
Creatinine	Genebass	SMAD6	ENSG00000137834
Creatinine	Genebass	CYP1A2	ENSG00000140505
Creatinine	Genebass	IFT140	ENSG00000187535
Creatinine	Genebass	RPL3L	ENSG00000140986
Creatinine	Genebass	PKD1	ENSG00000008710
Creatinine	Genebass	ACSM2A	ENSG00000183747
Creatinine	Genebass	SLC47A1	ENSG00000142494
Creatinine	Genebass	GRB7	ENSG00000141738
Creatinine	Genebass	WIPF2	ENSG00000171475
Creatinine	Genebass	G6PC1	ENSG00000131482
Creatinine	Genebass	SLC7A9	ENSG00000021488
Creatinine	Genebass	MAP3K10	ENSG00000130758
Creatinine	Genebass	CCNP	ENSG00000105219
Creatinine	Genebass	BLVRB	ENSG00000090013
Creatinine	Genebass	CACNA1S	ENSG00000081248
Creatinine	Genebass	NINL	ENSG00000101004
Creatinine	Genebass	PCK1	ENSG00000124253
Creatinine	Genebass	GATA5	ENSG00000130700
Creatinine	Genebass	SLC5A3	ENSG00000198743
Creatinine	Genebass	APOB	ENSG00000084674
Creatinine	Genebass	TFCP2L1	ENSG00000115112
Creatinine	Genebass	LRP2	ENSG00000081479
Creatinine	Genebass	MSTN	ENSG00000138379
Creatinine	Genebass	MITF	ENSG00000187098
Creatinine	Genebass	ALDH1L1	ENSG00000144908
Creatinine	Genebass	RBM47	ENSG00000163694
Creatinine	Genebass	PKD2	ENSG00000118762
Creatinine	Genebass	SLC6A19	ENSG00000174358
Creatinine	Genebass	FNIP1	ENSG00000217128
Creatinine	Genebass	SLC34A1	ENSG00000131183
Creatinine	Genebass	SLC22A7	ENSG00000137204
Creatinine	Genebass	PKHD1	ENSG00000170927
Creatinine	Genebass	ARG1	ENSG00000118520
Creatinine	Genebass	SLC22A2	ENSG00000112499
Creatinine	Genebass	ALDOB	ENSG00000136872
Creatinine	Genebass	LCN8	ENSG00000204001
Creatinine	Genebass	SLC34A3	ENSG00000198569
Creatinine	Genebass	RNF128	ENSG00000133135
Creatinine	Genebass	MTM1	ENSG00000171100
Creatinine	Backman	SLC25A45	ENSG00000162241
Creatinine	Backman	APOC3	ENSG00000110245
Creatinine	Backman	CLDN10	ENSG00000134873
Creatinine	Backman	CLPX	ENSG00000166855
Creatinine	Backman	RPL3L	ENSG00000140986
Creatinine	Backman	PKD1	ENSG00000008710
Creatinine	Backman	SLC47A1	ENSG00000142494
Creatinine	Backman	SLC7A9	ENSG00000021488
Creatinine	Backman	RNF186	ENSG00000178828
Creatinine	Backman	OBSCN	ENSG00000154358
Creatinine	Backman	LRP2	ENSG00000081479
Creatinine	Backman	MSTN	ENSG00000138379
Creatinine	Backman	ALDH1L1	ENSG00000144908
Creatinine	Backman	PKD2	ENSG00000118762
Creatinine	Backman	SLC6A19	ENSG00000174358
Creatinine	Backman	SLC34A1	ENSG00000131183
Creatinine	Backman	SLC22A7	ENSG00000137204
Creatinine	Backman	PKHD1	ENSG00000170927
Creatinine	Backman	SLC22A2	ENSG00000112499
Creatinine	Backman	ALDOB	ENSG00000136872
Creatinine	Backman	SLC34A3	ENSG00000198569
Creatinine	Backman	RNF128	ENSG00000133135
Fat free mass	Genebass	ARHGAP21	ENSG00000107863
Fat free mass	Genebass	PDE3B	ENSG00000152270
Fat free mass	Genebass	ANO1	ENSG00000131620
Fat free mass	Genebass	IGF1	ENSG00000017427
Fat free mass	Genebass	PTPN11	ENSG00000179295
Fat free mass	Genebass	KIAA0586	ENSG00000100578
Fat free mass	Genebass	ACAN	ENSG00000157766
Fat free mass	Genebass	IGF1R	ENSG00000140443
Fat free mass	Genebass	AXIN1	ENSG00000103126
Fat free mass	Genebass	SPSB3	ENSG00000162032
Fat free mass	Genebass	IGFALS	ENSG00000099769
Fat free mass	Genebass	C16orf70	ENSG00000125149
Fat free mass	Genebass	HSD11B2	ENSG00000176387
Fat free mass	Genebass	OSGIN1	ENSG00000140961
Fat free mass	Genebass	PIEZO1	ENSG00000103335
Fat free mass	Genebass	G6PC1	ENSG00000131482
Fat free mass	Genebass	MC4R	ENSG00000166603
Fat free mass	Genebass	GIPR	ENSG00000010310
Fat free mass	Genebass	TMEM150B	ENSG00000180061
Fat free mass	Genebass	TXLNA	ENSG00000084652
Fat free mass	Genebass	ZMYM6	ENSG00000163867
Fat free mass	Genebass	SCMH1	ENSG00000010803
Fat free mass	Genebass	PAPPA2	ENSG00000116183
Fat free mass	Genebass	PACC1	ENSG00000065600
Fat free mass	Genebass	CPNE1	ENSG00000214078
Fat free mass	Genebass	GHRH	ENSG00000118702
Fat free mass	Genebass	IRS1	ENSG00000169047
Fat free mass	Genebass	WDR6	ENSG00000178252
Fat free mass	Genebass	PHC3	ENSG00000173889
Fat free mass	Genebass	GHSR	ENSG00000121853
Fat free mass	Genebass	CCNA2	ENSG00000145386
Fat free mass	Genebass	KIAA1109	ENSG00000138688
Fat free mass	Genebass	FGF2	ENSG00000138685
Fat free mass	Genebass	ICE1	ENSG00000164151
Fat free mass	Genebass	YTHDC2	ENSG00000047188
Fat free mass	Genebass	STC2	ENSG00000113739
Fat free mass	Genebass	AGER	ENSG00000204305
Fat free mass	Genebass	SMIM29	ENSG00000186577
Fat free mass	Genebass	PACSIN1	ENSG00000124507
Fat free mass	Genebass	SCUBE3	ENSG00000146197
Fat free mass	Genebass	ESR1	ENSG00000091831
Fat free mass	Genebass	ZFAT	ENSG00000066827
Fat free mass	Genebass	NPR2	ENSG00000159899
Fat free mass	Genebass	COL27A1	ENSG00000196739
Fat free mass	Genebass	PAPPA	ENSG00000182752
Fat free mass	Genebass	PHF19	ENSG00000119403
Fat free mass	Backman	IGF1R	ENSG00000140443
Fat free mass	Backman	SPSB3	ENSG00000162032
Fat free mass	Backman	IGFALS	ENSG00000099769
Fat free mass	Backman	PIEZO1	ENSG00000103335
Fat free mass	Backman	MC4R	ENSG00000166603
Fat free mass	Backman	PAPPA2	ENSG00000116183
Fat free mass	Backman	GHRH	ENSG00000118702
Fat free mass	Backman	TTN	ENSG00000155657
Fat free mass	Backman	IRS1	ENSG00000169047
Fat free mass	Backman	LCORL	ENSG00000178177
Fat free mass	Backman	STC2	ENSG00000113739
Fat free mass	Backman	SCUBE3	ENSG00000146197
Fat free mass	Backman	ZFAT	ENSG00000066827
FEV1	Genebass	PSMD13	ENSG00000185627
FEV1	Genebass	NCOR1	ENSG00000141027
FEV1	Genebass	SUPT6H	ENSG00000109111
FEV1	Genebass	ABCA8	ENSG00000141338
FEV1	Genebass	ANKRD12	ENSG00000101745
FEV1	Genebass	LDLRAD4	ENSG00000168675
FEV1	Genebass	SCMH1	ENSG00000010803
FEV1	Genebass	ADAMTSL4	ENSG00000143382
FEV1	Genebass	KDM5B	ENSG00000117139
FEV1	Genebass	RALGAPB	ENSG00000170471
FEV1	Genebass	GATA5	ENSG00000130700
FEV1	Genebass	DSCAM	ENSG00000171587
FEV1	Genebass	TNRC6B	ENSG00000100354
FEV1	Genebass	RIF1	ENSG00000080345
FEV1	Genebass	IRS1	ENSG00000169047
FEV1	Genebass	WDR6	ENSG00000178252
FEV1	Genebass	DST	ENSG00000151914
FEV1	Genebass	ZFAT	ENSG00000066827
FEV1	Backman	ADAMTS17	ENSG00000140470
FEV1	Backman	ADAMTSL4	ENSG00000143382
FEV1	Backman	GATA5	ENSG00000130700
FEV1	Backman	ZFAT	ENSG00000066827
HbA1c	Genebass	HK1	ENSG00000156515
HbA1c	Genebass	AMPD3	ENSG00000133805
[truncated: 74 more rows]

## Sheet: Table S8| Phenotype prediction
Trait	Gene list	Rare burden type	Metric	Metric PRS	Metric rare burden	Delta Metric (rare burden - PRS)	Relative Delta Metric	Prediction model	Outlier quantile
Apolipoprotein A	Burden/SKAT combined	AbSplice	rsq	0.421897	0.423417	0.00151903	0.00360047	Linear model	NA
Apolipoprotein A	Burden/SKAT combined	AlphaMissense	rsq	0.421897	0.427428	0.00553091	0.0131096	Linear model	NA
Apolipoprotein A	Burden/SKAT combined	CADD	rsq	0.421897	0.428739	0.00684133	0.0162156	Linear model	NA
Apolipoprotein A	Burden/SKAT combined	pLOF	rsq	0.421897	0.425386	0.00348847	0.00826854	Linear model	NA
Apolipoprotein A	Burden/SKAT combined	PolyPhen2	rsq	0.421897	0.426869	0.00497199	0.0117848	Linear model	NA
Apolipoprotein A	Burden/SKAT combined	PrimateAI	rsq	0.421897	0.426095	0.00419798	0.00995024	Linear model	NA
Apolipoprotein A	Burden/SKAT combined	SIFT	rsq	0.421897	0.422474	0.000576338	0.00136606	Linear model	NA
Apolipoprotein A	Burden/SKAT combined	SpliceAI	rsq	0.421897	0.423655	0.00175751	0.00416573	Linear model	NA
Apolipoprotein A	Burden/SKAT combined	DeepRVAT	rsq	0.421897	0.430705	0.00880741	0.0208757	Linear model	NA
Apolipoprotein A	DeepRVAT discoveries	AbSplice	rsq	0.421897	0.423492	0.00159431	0.00377889	Linear model	NA
Apolipoprotein A	DeepRVAT discoveries	AlphaMissense	rsq	0.421897	0.427663	0.00576562	0.0136659	Linear model	NA
Apolipoprotein A	DeepRVAT discoveries	CADD	rsq	0.421897	0.429294	0.00739679	0.0175322	Linear model	NA
Apolipoprotein A	DeepRVAT discoveries	pLOF	rsq	0.421897	0.425897	0.00399924	0.00947918	Linear model	NA
Apolipoprotein A	DeepRVAT discoveries	PolyPhen2	rsq	0.421897	0.426977	0.00507911	0.0120387	Linear model	NA
Apolipoprotein A	DeepRVAT discoveries	PrimateAI	rsq	0.421897	0.426216	0.0043186	0.0102361	Linear model	NA
Apolipoprotein A	DeepRVAT discoveries	SIFT	rsq	0.421897	0.422508	0.000611016	0.00144826	Linear model	NA
Apolipoprotein A	DeepRVAT discoveries	SpliceAI	rsq	0.421897	0.423716	0.00181841	0.00431008	Linear model	NA
Apolipoprotein A	DeepRVAT discoveries	DeepRVAT	rsq	0.421897	0.431564	0.00966673	0.0229125	Linear model	NA
Apolipoprotein B	Burden/SKAT combined	AbSplice	rsq	0.193375	0.194977	0.00160231	0.00828604	Linear model	NA
Apolipoprotein B	Burden/SKAT combined	AlphaMissense	rsq	0.193375	0.195756	0.00238088	0.0123122	Linear model	NA
Apolipoprotein B	Burden/SKAT combined	CADD	rsq	0.193375	0.196639	0.00326422	0.0168803	Linear model	NA
Apolipoprotein B	Burden/SKAT combined	pLOF	rsq	0.193375	0.196584	0.00320943	0.0165969	Linear model	NA
Apolipoprotein B	Burden/SKAT combined	PolyPhen2	rsq	0.193375	0.19478	0.0014047	0.00726415	Linear model	NA
Apolipoprotein B	Burden/SKAT combined	PrimateAI	rsq	0.193375	0.194699	0.00132403	0.00684695	Linear model	NA
Apolipoprotein B	Burden/SKAT combined	SIFT	rsq	0.193375	0.193846	0.000471168	0.00243655	Linear model	NA
Apolipoprotein B	Burden/SKAT combined	SpliceAI	rsq	0.193375	0.195015	0.00164036	0.00848277	Linear model	NA
Apolipoprotein B	Burden/SKAT combined	DeepRVAT	rsq	0.193375	0.199426	0.00605152	0.0312942	Linear model	NA
Apolipoprotein B	DeepRVAT discoveries	AbSplice	rsq	0.193375	0.195044	0.00166863	0.008629	Linear model	NA
Apolipoprotein B	DeepRVAT discoveries	AlphaMissense	rsq	0.193375	0.196065	0.00269011	0.0139114	Linear model	NA
Apolipoprotein B	DeepRVAT discoveries	CADD	rsq	0.193375	0.196957	0.00358242	0.0185258	Linear model	NA
Apolipoprotein B	DeepRVAT discoveries	pLOF	rsq	0.193375	0.196536	0.00316124	0.0163477	Linear model	NA
Apolipoprotein B	DeepRVAT discoveries	PolyPhen2	rsq	0.193375	0.194966	0.00159154	0.00823033	Linear model	NA
Apolipoprotein B	DeepRVAT discoveries	PrimateAI	rsq	0.193375	0.194834	0.00145904	0.00754514	Linear model	NA
Apolipoprotein B	DeepRVAT discoveries	SIFT	rsq	0.193375	0.19389	0.000514772	0.00266204	Linear model	NA
Apolipoprotein B	DeepRVAT discoveries	SpliceAI	rsq	0.193375	0.195094	0.00171936	0.00889132	Linear model	NA
Apolipoprotein B	DeepRVAT discoveries	DeepRVAT	rsq	0.193375	0.199782	0.00640757	0.0331355	Linear model	NA
Calcium	Burden/SKAT combined	AbSplice	rsq	0.198015	0.198166	0.000151317	0.000764169	Linear model	NA
Calcium	Burden/SKAT combined	AlphaMissense	rsq	0.198015	0.199006	0.000991173	0.00500556	Linear model	NA
Calcium	Burden/SKAT combined	CADD	rsq	0.198015	0.198983	0.000968221	0.00488964	Linear model	NA
Calcium	Burden/SKAT combined	pLOF	rsq	0.198015	0.198452	0.000437527	0.00220957	Linear model	NA
Calcium	Burden/SKAT combined	PolyPhen2	rsq	0.198015	0.198625	0.000609938	0.00308027	Linear model	NA
Calcium	Burden/SKAT combined	PrimateAI	rsq	0.198015	0.198557	0.000542162	0.00273799	Linear model	NA
Calcium	Burden/SKAT combined	SIFT	rsq	0.198015	0.198009	-5.17212e-06	-2.61199e-05	Linear model	NA
Calcium	Burden/SKAT combined	SpliceAI	rsq	0.198015	0.198145	0.000130568	0.000659386	Linear model	NA
Calcium	Burden/SKAT combined	DeepRVAT	rsq	0.198015	0.199199	0.00118398	0.00597924	Linear model	NA
Calcium	DeepRVAT discoveries	AbSplice	rsq	0.198015	0.198198	0.000183162	0.000924993	Linear model	NA
Calcium	DeepRVAT discoveries	AlphaMissense	rsq	0.198015	0.199079	0.00106425	0.00537459	Linear model	NA
Calcium	DeepRVAT discoveries	CADD	rsq	0.198015	0.19911	0.00109495	0.00552966	Linear model	NA
Calcium	DeepRVAT discoveries	pLOF	rsq	0.198015	0.198543	0.00052797	0.00266632	Linear model	NA
Calcium	DeepRVAT discoveries	PolyPhen2	rsq	0.198015	0.198748	0.000733	0.00370175	Linear model	NA
Calcium	DeepRVAT discoveries	PrimateAI	rsq	0.198015	0.1986	0.00058515	0.00295508	Linear model	NA
Calcium	DeepRVAT discoveries	SIFT	rsq	0.198015	0.19802	5.8658e-06	2.96231e-05	Linear model	NA
Calcium	DeepRVAT discoveries	SpliceAI	rsq	0.198015	0.198153	0.000138868	0.0007013	Linear model	NA
Calcium	DeepRVAT discoveries	DeepRVAT	rsq	0.198015	0.199304	0.00128956	0.00651243	Linear model	NA
Cholesterol	Burden/SKAT combined	AbSplice	rsq	0.243341	0.245965	0.00262383	0.0107825	Linear model	NA
Cholesterol	Burden/SKAT combined	AlphaMissense	rsq	0.243341	0.249014	0.00567336	0.0233144	Linear model	NA
Cholesterol	Burden/SKAT combined	CADD	rsq	0.243341	0.250604	0.00726326	0.0298481	Linear model	NA
Cholesterol	Burden/SKAT combined	pLOF	rsq	0.243341	0.249435	0.00609437	0.0250446	Linear model	NA
Cholesterol	Burden/SKAT combined	PolyPhen2	rsq	0.243341	0.247244	0.00390264	0.0160378	Linear model	NA
Cholesterol	Burden/SKAT combined	PrimateAI	rsq	0.243341	0.2467	0.00335926	0.0138047	Linear model	NA
Cholesterol	Burden/SKAT combined	SIFT	rsq	0.243341	0.244135	0.000794263	0.00326399	Linear model	NA
Cholesterol	Burden/SKAT combined	SpliceAI	rsq	0.243341	0.245898	0.00255742	0.0105096	Linear model	NA
Cholesterol	Burden/SKAT combined	DeepRVAT	rsq	0.243341	0.255396	0.0120555	0.0495415	Linear model	NA
Cholesterol	DeepRVAT discoveries	AbSplice	rsq	0.243341	0.24643	0.00308868	0.0126928	Linear model	NA
Cholesterol	DeepRVAT discoveries	AlphaMissense	rsq	0.243341	0.249951	0.00661002	0.0271636	Linear model	NA
Cholesterol	DeepRVAT discoveries	CADD	rsq	0.243341	0.251816	0.00847511	0.0348281	Linear model	NA
Cholesterol	DeepRVAT discoveries	pLOF	rsq	0.243341	0.25024	0.00689878	0.0283503	Linear model	NA
Cholesterol	DeepRVAT discoveries	PolyPhen2	rsq	0.243341	0.247831	0.00449002	0.0184516	Linear model	NA
Cholesterol	DeepRVAT discoveries	PrimateAI	rsq	0.243341	0.247389	0.00404789	0.0166346	Linear model	NA
Cholesterol	DeepRVAT discoveries	SIFT	rsq	0.243341	0.2444	0.00105886	0.00435135	Linear model	NA
Cholesterol	DeepRVAT discoveries	SpliceAI	rsq	0.243341	0.246247	0.00290663	0.0119447	Linear model	NA
Cholesterol	DeepRVAT discoveries	DeepRVAT	rsq	0.243341	0.256875	0.0135346	0.05562	Linear model	NA
HDL cholesterol	Burden/SKAT combined	AbSplice	rsq	0.48022	0.481568	0.00134781	0.00280665	Linear model	NA
HDL cholesterol	Burden/SKAT combined	AlphaMissense	rsq	0.48022	0.486115	0.00589521	0.0122761	Linear model	NA
HDL cholesterol	Burden/SKAT combined	CADD	rsq	0.48022	0.487463	0.00724329	0.0150833	Linear model	NA
HDL cholesterol	Burden/SKAT combined	pLOF	rsq	0.48022	0.483688	0.003468	0.00722168	Linear model	NA
HDL cholesterol	Burden/SKAT combined	PolyPhen2	rsq	0.48022	0.485049	0.0048294	0.0100566	Linear model	NA
HDL cholesterol	Burden/SKAT combined	PrimateAI	rsq	0.48022	0.484791	0.00457086	0.00951825	Linear model	NA
HDL cholesterol	Burden/SKAT combined	SIFT	rsq	0.48022	0.481067	0.00084707	0.00176392	Linear model	NA
HDL cholesterol	Burden/SKAT combined	SpliceAI	rsq	0.48022	0.481655	0.00143515	0.00298853	Linear model	NA
HDL cholesterol	Burden/SKAT combined	DeepRVAT	rsq	0.48022	0.489429	0.00920881	0.0191762	Linear model	NA
HDL cholesterol	DeepRVAT discoveries	AbSplice	rsq	0.48022	0.481659	0.00143898	0.00299651	Linear model	NA
HDL cholesterol	DeepRVAT discoveries	AlphaMissense	rsq	0.48022	0.486265	0.00604519	0.0125884	Linear model	NA
HDL cholesterol	DeepRVAT discoveries	CADD	rsq	0.48022	0.487795	0.0075751	0.0157742	Linear model	NA
HDL cholesterol	DeepRVAT discoveries	pLOF	rsq	0.48022	0.483855	0.00363532	0.0075701	Linear model	NA
HDL cholesterol	DeepRVAT discoveries	PolyPhen2	rsq	0.48022	0.485213	0.00499348	0.0103983	Linear model	NA
HDL cholesterol	DeepRVAT discoveries	PrimateAI	rsq	0.48022	0.484947	0.00472666	0.00984269	Linear model	NA
HDL cholesterol	DeepRVAT discoveries	SIFT	rsq	0.48022	0.481112	0.000892176	0.00185785	Linear model	NA
HDL cholesterol	DeepRVAT discoveries	SpliceAI	rsq	0.48022	0.481736	0.00151616	0.00315723	Linear model	NA
HDL cholesterol	DeepRVAT discoveries	DeepRVAT	rsq	0.48022	0.489851	0.00963051	0.0200544	Linear model	NA
IGF-1	Burden/SKAT combined	AbSplice	rsq	0.369437	0.36951	7.23102e-05	0.000195731	Linear model	NA
IGF-1	Burden/SKAT combined	AlphaMissense	rsq	0.369437	0.370926	0.00148862	0.00402941	Linear model	NA
IGF-1	Burden/SKAT combined	CADD	rsq	0.369437	0.370876	0.00143838	0.00389343	Linear model	NA
IGF-1	Burden/SKAT combined	pLOF	rsq	0.369437	0.369828	0.000390188	0.00105617	Linear model	NA
IGF-1	Burden/SKAT combined	PolyPhen2	rsq	0.369437	0.370732	0.00129466	0.0035044	Linear model	NA
IGF-1	Burden/SKAT combined	PrimateAI	rsq	0.369437	0.370494	0.00105674	0.00286041	Linear model	NA
IGF-1	Burden/SKAT combined	SIFT	rsq	0.369437	0.369765	0.000327541	0.000886595	Linear model	NA
IGF-1	Burden/SKAT combined	SpliceAI	rsq	0.369437	0.36951	7.30669e-05	0.000197779	Linear model	NA
IGF-1	Burden/SKAT combined	DeepRVAT	rsq	0.369437	0.371125	0.00168767	0.00456821	Linear model	NA
IGF-1	DeepRVAT discoveries	AbSplice	rsq	0.369437	0.369509	7.21458e-05	0.000195286	Linear model	NA
IGF-1	DeepRVAT discoveries	AlphaMissense	rsq	0.369437	0.371271	0.00183343	0.00496276	Linear model	NA
IGF-1	DeepRVAT discoveries	CADD	rsq	0.369437	0.37127	0.00183317	0.00496205	Linear model	NA
IGF-1	DeepRVAT discoveries	pLOF	rsq	0.369437	0.370101	0.000663396	0.00179569	Linear model	NA
IGF-1	DeepRVAT discoveries	PolyPhen2	rsq	0.369437	0.371013	0.00157567	0.00426505	Linear model	NA
IGF-1	DeepRVAT discoveries	PrimateAI	rsq	0.369437	0.370703	0.00126586	0.00342647	Linear model	NA
IGF-1	DeepRVAT discoveries	SIFT	rsq	0.369437	0.369769	0.000331572	0.000897505	Linear model	NA
IGF-1	DeepRVAT discoveries	SpliceAI	rsq	0.369437	0.369482	4.44171e-05	0.000120229	Linear model	NA
IGF-1	DeepRVAT discoveries	DeepRVAT	rsq	0.369437	0.371475	0.00203747	0.00551507	Linear model	NA
LDL direct	Burden/SKAT combined	AbSplice	rsq	0.261632	0.264846	0.00321416	0.012285	Linear model	NA
LDL direct	Burden/SKAT combined	AlphaMissense	rsq	0.261632	0.267891	0.00625915	0.0239235	Linear model	NA
LDL direct	Burden/SKAT combined	CADD	rsq	0.261632	0.269453	0.00782146	0.0298949	Linear model	NA
LDL direct	Burden/SKAT combined	pLOF	rsq	0.261632	0.268972	0.00734015	0.0280552	Linear model	NA
LDL direct	Burden/SKAT combined	PolyPhen2	rsq	0.261632	0.26549	0.00385769	0.0147447	Linear model	NA
LDL direct	Burden/SKAT combined	PrimateAI	rsq	0.261632	0.265223	0.00359106	0.0137256	Linear model	NA
LDL direct	Burden/SKAT combined	SIFT	rsq	0.261632	0.262594	0.000962315	0.00367813	Linear model	NA
LDL direct	Burden/SKAT combined	SpliceAI	rsq	0.261632	0.264694	0.00306208	0.0117038	Linear model	NA
LDL direct	Burden/SKAT combined	DeepRVAT	rsq	0.261632	0.275369	0.0137374	0.0525065	Linear model	NA
LDL direct	DeepRVAT discoveries	AbSplice	rsq	0.261632	0.265389	0.00375675	0.0143589	Linear model	NA
LDL direct	DeepRVAT discoveries	AlphaMissense	rsq	0.261632	0.268759	0.00712742	0.0272422	Linear model	NA
LDL direct	DeepRVAT discoveries	CADD	rsq	0.261632	0.270513	0.00888096	0.0339445	Linear model	NA
LDL direct	DeepRVAT discoveries	pLOF	rsq	0.261632	0.269857	0.00822462	0.0314358	Linear model	NA
LDL direct	DeepRVAT discoveries	PolyPhen2	rsq	0.261632	0.266067	0.00443476	0.0169504	Linear model	NA
LDL direct	DeepRVAT discoveries	PrimateAI	rsq	0.261632	0.265727	0.00409484	0.0156511	Linear model	NA
LDL direct	DeepRVAT discoveries	SIFT	rsq	0.261632	0.262825	0.00119299	0.0045598	Linear model	NA
LDL direct	DeepRVAT discoveries	SpliceAI	rsq	0.261632	0.265208	0.00357571	0.013667	Linear model	NA
LDL direct	DeepRVAT discoveries	DeepRVAT	rsq	0.261632	0.276864	0.0152325	0.0582209	Linear model	NA
SHBG	Burden/SKAT combined	AbSplice	rsq	0.413947	0.414165	0.00021812	0.000526927	Linear model	NA
SHBG	Burden/SKAT combined	AlphaMissense	rsq	0.413947	0.414365	0.000417511	0.00100861	Linear model	NA
SHBG	Burden/SKAT combined	CADD	rsq	0.413947	0.416431	0.00248408	0.00600096	Linear model	NA
SHBG	Burden/SKAT combined	pLOF	rsq	0.413947	0.416089	0.00214167	0.00517377	Linear model	NA
SHBG	Burden/SKAT combined	PolyPhen2	rsq	0.413947	0.414269	0.000322125	0.00077818	Linear model	NA
SHBG	Burden/SKAT combined	PrimateAI	rsq	0.413947	0.414408	0.000460967	0.00111359	Linear model	NA
SHBG	Burden/SKAT combined	SIFT	rsq	0.413947	0.414114	0.000166483	0.000402184	Linear model	NA
SHBG	Burden/SKAT combined	SpliceAI	rsq	0.413947	0.414138	0.000190598	0.000460441	Linear model	NA
SHBG	Burden/SKAT combined	DeepRVAT	rsq	0.413947	0.416404	0.0024567	0.00593482	Linear model	NA
SHBG	DeepRVAT discoveries	AbSplice	rsq	0.413947	0.414135	0.000187518	0.000452999	Linear model	NA
SHBG	DeepRVAT discoveries	AlphaMissense	rsq	0.413947	0.414419	0.00047155	0.00113916	Linear model	NA
SHBG	DeepRVAT discoveries	CADD	rsq	0.413947	0.416713	0.00276542	0.00668061	Linear model	NA
SHBG	DeepRVAT discoveries	pLOF	rsq	0.413947	0.416077	0.00212955	0.00514449	Linear model	NA
SHBG	DeepRVAT discoveries	PolyPhen2	rsq	0.413947	0.414588	0.000640433	0.00154714	Linear model	NA
SHBG	DeepRVAT discoveries	PrimateAI	rsq	0.413947	0.414699	0.000752293	0.00181736	Linear model	NA
SHBG	DeepRVAT discoveries	SIFT	rsq	0.413947	0.414118	0.000170964	0.00041301	Linear model	NA
SHBG	DeepRVAT discoveries	SpliceAI	rsq	0.413947	0.414158	0.000210832	0.00050932	Linear model	NA
SHBG	DeepRVAT discoveries	DeepRVAT	rsq	0.413947	0.416651	0.00270385	0.00653187	Linear model	NA
Total bilirubin	Burden/SKAT combined	AbSplice	rsq	0.434594	0.43459	-4.22078e-06	-9.71199e-06	Linear model	NA
Total bilirubin	Burden/SKAT combined	AlphaMissense	rsq	0.434594	0.436406	0.00181207	0.00416957	Linear model	NA
Total bilirubin	Burden/SKAT combined	CADD	rsq	0.434594	0.436316	0.00172122	0.00396052	Linear model	NA
Total bilirubin	Burden/SKAT combined	pLOF	rsq	0.434594	0.43534	0.000745243	0.0017148	Linear model	NA
Total bilirubin	Burden/SKAT combined	PolyPhen2	rsq	0.434594	0.435725	0.00113103	0.0026025	Linear model	NA
Total bilirubin	Burden/SKAT combined	PrimateAI	rsq	0.434594	0.435336	0.000741968	0.00170727	Linear model	NA
Total bilirubin	Burden/SKAT combined	SIFT	rsq	0.434594	0.434832	0.000237178	0.000545746	Linear model	NA
Total bilirubin	Burden/SKAT combined	SpliceAI	rsq	0.434594	0.434804	0.000209262	0.000481512	Linear model	NA
Total bilirubin	Burden/SKAT combined	DeepRVAT	rsq	0.434594	0.436591	0.00199698	0.00459504	Linear model	NA
Total bilirubin	DeepRVAT discoveries	AbSplice	rsq	0.434594	0.434696	0.000101522	0.000233602	Linear model	NA
Total bilirubin	DeepRVAT discoveries	AlphaMissense	rsq	0.434594	0.436455	0.00186052	0.00428105	Linear model	NA
Total bilirubin	DeepRVAT discoveries	CADD	rsq	0.434594	0.436375	0.00178047	0.00409686	Linear model	NA
Total bilirubin	DeepRVAT discoveries	pLOF	rsq	0.434594	0.435194	0.000599849	0.00138025	Linear model	NA
Total bilirubin	DeepRVAT discoveries	PolyPhen2	rsq	0.434594	0.435776	0.00118189	0.00271953	Linear model	NA
Total bilirubin	DeepRVAT discoveries	PrimateAI	rsq	0.434594	0.435388	0.000793512	0.00182587	Linear model	NA
Total bilirubin	DeepRVAT discoveries	SIFT	rsq	0.434594	0.434852	0.000257658	0.00059287	Linear model	NA
Total bilirubin	DeepRVAT discoveries	SpliceAI	rsq	0.434594	0.434914	0.000319749	0.000735741	Linear model	NA
Total bilirubin	DeepRVAT discoveries	DeepRVAT	rsq	0.434594	0.436621	0.00202665	0.00466332	Linear model	NA
Triglycerides	Burden/SKAT combined	AbSplice	rsq	0.308973	0.3095	0.000526864	0.00170521	Linear model	NA
Triglycerides	Burden/SKAT combined	AlphaMissense	rsq	0.308973	0.31047	0.00149688	0.00484468	Linear model	NA
Triglycerides	Burden/SKAT combined	CADD	rsq	0.308973	0.312905	0.00393224	0.0127268	Linear model	NA
Triglycerides	Burden/SKAT combined	pLOF	rsq	0.308973	0.312025	0.00305233	0.00987894	Linear model	NA
Triglycerides	Burden/SKAT combined	PolyPhen2	rsq	0.308973	0.310509	0.00153544	0.00496951	Linear model	NA
Triglycerides	Burden/SKAT combined	PrimateAI	rsq	0.308973	0.31014	0.00116646	0.00377529	Linear model	NA
Triglycerides	Burden/SKAT combined	SIFT	rsq	0.308973	0.309346	0.000372983	0.00120717	Linear model	NA
Triglycerides	Burden/SKAT combined	SpliceAI	rsq	0.308973	0.309591	0.000617642	0.00199901	Linear model	NA
Triglycerides	Burden/SKAT combined	DeepRVAT	rsq	0.308973	0.313585	0.00461192	0.0149266	Linear model	NA
Triglycerides	DeepRVAT discoveries	AbSplice	rsq	0.308973	0.309591	0.000617667	0.0019991	Linear model	NA
Triglycerides	DeepRVAT discoveries	AlphaMissense	rsq	0.308973	0.310699	0.00172566	0.00558514	Linear model	NA
Triglycerides	DeepRVAT discoveries	CADD	rsq	0.308973	0.313398	0.00442505	0.0143218	Linear model	NA
Triglycerides	DeepRVAT discoveries	pLOF	rsq	0.308973	0.312465	0.00349146	0.0113002	Linear model	NA
Triglycerides	DeepRVAT discoveries	PolyPhen2	rsq	0.308973	0.3106	0.00162702	0.00526591	Linear model	NA
Triglycerides	DeepRVAT discoveries	PrimateAI	rsq	0.308973	0.310237	0.00126415	0.00409147	Linear model	NA
Triglycerides	DeepRVAT discoveries	SIFT	rsq	0.308973	0.309345	0.000371844	0.00120348	Linear model	NA
Triglycerides	DeepRVAT discoveries	SpliceAI	rsq	0.308973	0.309724	0.000750743	0.0024298	Linear model	NA
Triglycerides	DeepRVAT discoveries	DeepRVAT	rsq	0.308973	0.314164	0.00519044	0.016799	Linear model	NA
Urate	Burden/SKAT combined	AbSplice	rsq	0.48975	0.490576	0.00082511	0.00168476	Linear model	NA
Urate	Burden/SKAT combined	AlphaMissense	rsq	0.48975	0.4983	0.00854983	0.0174575	Linear model	NA
Urate	Burden/SKAT combined	CADD	rsq	0.48975	0.499721	0.00997053	0.0203584	Linear model	NA
Urate	Burden/SKAT combined	pLOF	rsq	0.48975	0.490705	0.000954964	0.0019499	Linear model	NA
Urate	Burden/SKAT combined	PolyPhen2	rsq	0.48975	0.49791	0.00815918	0.0166599	Linear model	NA
Urate	Burden/SKAT combined	PrimateAI	rsq	0.48975	0.497928	0.00817753	0.0166973	Linear model	NA
Urate	Burden/SKAT combined	SIFT	rsq	0.48975	0.493211	0.00346049	0.00706582	Linear model	NA
Urate	Burden/SKAT combined	SpliceAI	rsq	0.48975	0.491271	0.00152021	0.00310405	Linear model	NA
Urate	Burden/SKAT combined	DeepRVAT	rsq	0.48975	0.499797	0.0100466	0.0205138	Linear model	NA
Urate	DeepRVAT discoveries	AbSplice	rsq	0.48975	0.490661	0.000910703	0.00185952	Linear model	NA
Urate	DeepRVAT discoveries	AlphaMissense	rsq	0.48975	0.498481	0.00873044	0.0178263	Linear model	NA
Urate	DeepRVAT discoveries	CADD	rsq	0.48975	0.500038	0.0102874	0.0210054	Linear model	NA
Urate	DeepRVAT discoveries	pLOF	rsq	0.48975	0.490878	0.00112779	0.00230278	Linear model	NA
Urate	DeepRVAT discoveries	PolyPhen2	rsq	0.48975	0.498032	0.00828174	0.0169101	Linear model	NA
Urate	DeepRVAT discoveries	PrimateAI	rsq	0.48975	0.498019	0.00826809	0.0168823	Linear model	NA
Urate	DeepRVAT discoveries	SIFT	rsq	0.48975	0.49311	0.00335992	0.00686048	Linear model	NA
Urate	DeepRVAT discoveries	SpliceAI	rsq	0.48975	0.491301	0.00155024	0.00316537	Linear model	NA
Urate	DeepRVAT discoveries	DeepRVAT	rsq	0.48975	0.500143	0.0103927	0.0212205	Linear model	NA
Standing height	Burden/SKAT combined	AbSplice	rsq	0.792656	0.792803	0.000146268	0.000184529	Linear model	NA
Standing height	Burden/SKAT combined	AlphaMissense	rsq	0.792656	0.793399	0.000742206	0.000936353	Linear model	NA
Standing height	Burden/SKAT combined	CADD	rsq	0.792656	0.793442	0.000785546	0.00099103	Linear model	NA
Standing height	Burden/SKAT combined	pLOF	rsq	0.792656	0.792988	0.000331866	0.000418675	Linear model	NA
Standing height	Burden/SKAT combined	PolyPhen2	rsq	0.792656	0.793168	0.000511341	0.000645098	Linear model	NA
Standing height	Burden/SKAT combined	PrimateAI	rsq	0.792656	0.793141	0.000484444	0.000611166	Linear model	NA
Standing height	Burden/SKAT combined	SIFT	rsq	0.792656	0.792723	6.71543e-05	8.47205e-05	Linear model	NA
Standing height	Burden/SKAT combined	SpliceAI	rsq	0.792656	0.792789	0.000132423	0.000167062	Linear model	NA
Standing height	Burden/SKAT combined	DeepRVAT	rsq	0.792656	0.793331	0.000674539	0.000850986	Linear model	NA
Standing height	DeepRVAT discoveries	AbSplice	rsq	0.792656	0.792921	0.000264285	0.000333417	Linear model	NA
Standing height	DeepRVAT discoveries	AlphaMissense	rsq	0.792656	0.793875	0.00121904	0.00153792	Linear model	NA
Standing height	DeepRVAT discoveries	CADD	rsq	0.792656	0.793838	0.00118205	0.00149125	Linear model	NA
Standing height	DeepRVAT discoveries	pLOF	rsq	0.792656	0.793271	0.000614782	0.000775597	Linear model	NA
Standing height	DeepRVAT discoveries	PolyPhen2	rsq	0.792656	0.793491	0.000834391	0.00105265	Linear model	NA
Standing height	DeepRVAT discoveries	PrimateAI	rsq	0.792656	0.793415	0.000758726	0.000957194	Linear model	NA
Standing height	DeepRVAT discoveries	SIFT	rsq	0.792656	0.792738	8.17107e-05	0.000103085	Linear model	NA
Standing height	DeepRVAT discoveries	SpliceAI	rsq	0.792656	0.792936	0.000279348	0.00035242	Linear model	NA
Standing height	DeepRVAT discoveries	DeepRVAT	rsq	0.792656	0.793996	0.00133968	0.00169012	Linear model	NA
Lymphocyte percentage	Burden/SKAT combined	AbSplice	rsq	0.250676	0.250499	-0.000177171	-0.000706775	Linear model	NA
Lymphocyte percentage	Burden/SKAT combined	AlphaMissense	rsq	0.250676	0.250824	0.000148164	0.00059106	Linear model	NA
Lymphocyte percentage	Burden/SKAT combined	CADD	rsq	0.250676	0.250878	0.000202704	0.00080863	Linear model	NA
Lymphocyte percentage	Burden/SKAT combined	pLOF	rsq	0.250676	0.250754	7.82545e-05	0.000312174	Linear model	NA
Lymphocyte percentage	Burden/SKAT combined	PolyPhen2	rsq	0.250676	0.25085	0.000173917	0.000693791	Linear model	NA
Lymphocyte percentage	Burden/SKAT combined	PrimateAI	rsq	0.250676	0.250868	0.000192725	0.000768823	Linear model	NA
Lymphocyte percentage	Burden/SKAT combined	SIFT	rsq	0.250676	0.250792	0.000116192	0.000463513	Linear model	NA
Lymphocyte percentage	Burden/SKAT combined	SpliceAI	rsq	0.250676	0.250663	-1.26546e-05	-5.04821e-05	Linear model	NA
Lymphocyte percentage	Burden/SKAT combined	DeepRVAT	rsq	0.250676	0.250865	0.00018934	0.00075532	Linear model	NA
Lymphocyte percentage	DeepRVAT discoveries	AbSplice	rsq	0.250676	0.250684	8.18069e-06	3.26345e-05	Linear model	NA
Lymphocyte percentage	DeepRVAT discoveries	AlphaMissense	rsq	0.250676	0.250879	0.00020364	0.000812364	Linear model	NA
Lymphocyte percentage	DeepRVAT discoveries	CADD	rsq	0.250676	0.250923	0.000247508	0.000987365	Linear model	NA
Lymphocyte percentage	DeepRVAT discoveries	pLOF	rsq	0.250676	0.250778	0.000102083	0.000407233	Linear model	NA
Lymphocyte percentage	DeepRVAT discoveries	PolyPhen2	rsq	0.250676	0.251023	0.000347318	0.00138553	Linear model	NA
Lymphocyte percentage	DeepRVAT discoveries	PrimateAI	rsq	0.250676	0.250921	0.000245593	0.000979724	Linear model	NA
Lymphocyte percentage	DeepRVAT discoveries	SIFT	rsq	0.250676	0.250811	0.000135728	0.000541448	Linear model	NA
Lymphocyte percentage	DeepRVAT discoveries	SpliceAI	rsq	0.250676	0.250708	3.22587e-05	0.000128687	Linear model	NA
Lymphocyte percentage	DeepRVAT discoveries	DeepRVAT	rsq	0.250676	0.250992	0.000316415	0.00126225	Linear model	NA
MPTV	Burden/SKAT combined	AbSplice	rsq	0.462259	0.463169	0.000910098	0.00196881	Linear model	NA
MPTV	Burden/SKAT combined	AlphaMissense	rsq	0.462259	0.466125	0.00386668	0.00836475	Linear model	NA
MPTV	Burden/SKAT combined	CADD	rsq	0.462259	0.468187	0.00592797	0.0128239	Linear model	NA
MPTV	Burden/SKAT combined	pLOF	rsq	0.462259	0.46561	0.00335173	0.00725077	Linear model	NA
MPTV	Burden/SKAT combined	PolyPhen2	rsq	0.462259	0.464832	0.0025734	0.00556701	Linear model	NA
MPTV	Burden/SKAT combined	PrimateAI	rsq	0.462259	0.46493	0.00267108	0.00577833	Linear model	NA
MPTV	Burden/SKAT combined	SIFT	rsq	0.462259	0.462464	0.000204964	0.000443398	Linear model	NA
MPTV	Burden/SKAT combined	SpliceAI	rsq	0.462259	0.463708	0.00144967	0.00313605	Linear model	NA
MPTV	Burden/SKAT combined	DeepRVAT	rsq	0.462259	0.46964	0.00738106	0.0159674	Linear model	NA
MPTV	DeepRVAT discoveries	AbSplice	rsq	0.462259	0.463251	0.000992121	0.00214625	Linear model	NA
MPTV	DeepRVAT discoveries	AlphaMissense	rsq	0.462259	0.467041	0.0047822	0.0103453	Linear model	NA
MPTV	DeepRVAT discoveries	CADD	rsq	0.462259	0.469172	0.00691341	0.0149557	Linear model	NA
MPTV	DeepRVAT discoveries	pLOF	rsq	0.462259	0.465972	0.00371297	0.00803224	Linear model	NA
MPTV	DeepRVAT discoveries	PolyPhen2	rsq	0.462259	0.465478	0.00321965	0.00696503	Linear model	NA
MPTV	DeepRVAT discoveries	PrimateAI	rsq	0.462259	0.465664	0.00340582	0.00736779	Linear model	NA
MPTV	DeepRVAT discoveries	SIFT	rsq	0.462259	0.462688	0.000428854	0.000927737	Linear model	NA
MPTV	DeepRVAT discoveries	SpliceAI	rsq	0.462259	0.463769	0.00151033	0.00326729	Linear model	NA
MPTV	DeepRVAT discoveries	DeepRVAT	rsq	0.462259	0.47077	0.00851113	0.0184121	Linear model	NA
Mean corpuscular volume	Burden/SKAT combined	AbSplice	rsq	0.325716	0.325958	0.000241539	0.000741563	Linear model	NA
Mean corpuscular volume	Burden/SKAT combined	AlphaMissense	rsq	0.325716	0.326341	0.000624931	0.00191864	Linear model	NA
Mean corpuscular volume	Burden/SKAT combined	CADD	rsq	0.325716	0.327098	0.00138199	0.00424292	Linear model	NA
Mean corpuscular volume	Burden/SKAT combined	pLOF	rsq	0.325716	0.326663	0.000946607	0.00290623	Linear model	NA
Mean corpuscular volume	Burden/SKAT combined	PolyPhen2	rsq	0.325716	0.326691	0.00097468	0.00299242	Linear model	NA
Mean corpuscular volume	Burden/SKAT combined	PrimateAI	rsq	0.325716	0.326683	0.000967181	0.0029694	Linear model	NA
Mean corpuscular volume	Burden/SKAT combined	SIFT	rsq	0.325716	0.326158	0.000441609	0.00135581	Linear model	NA
Mean corpuscular volume	Burden/SKAT combined	SpliceAI	rsq	0.325716	0.326009	0.000292386	0.000897671	Linear model	NA
Mean corpuscular volume	Burden/SKAT combined	DeepRVAT	rsq	0.325716	0.327359	0.00164304	0.00504439	Linear model	NA
Mean corpuscular volume	DeepRVAT discoveries	AbSplice	rsq	0.325716	0.326448	0.000732172	0.00224788	Linear model	NA
Mean corpuscular volume	DeepRVAT discoveries	AlphaMissense	rsq	0.325716	0.327341	0.00162502	0.00498907	Linear model	NA
Mean corpuscular volume	DeepRVAT discoveries	CADD	rsq	0.325716	0.329013	0.00329652	0.0101208	Linear model	NA
Mean corpuscular volume	DeepRVAT discoveries	pLOF	rsq	0.325716	0.329174	0.00345776	0.0106159	Linear model	NA
Mean corpuscular volume	DeepRVAT discoveries	PolyPhen2	rsq	0.325716	0.327467	0.00175065	0.00537478	Linear model	NA
Mean corpuscular volume	DeepRVAT discoveries	PrimateAI	rsq	0.325716	0.327301	0.00158426	0.00486392	Linear model	NA
Mean corpuscular volume	DeepRVAT discoveries	SIFT	rsq	0.325716	0.326359	0.000642362	0.00197215	Linear model	NA
Mean corpuscular volume	DeepRVAT discoveries	SpliceAI	rsq	0.325716	0.326397	0.000681022	0.00209085	Linear model	NA
Mean corpuscular volume	DeepRVAT discoveries	DeepRVAT	rsq	0.325716	0.329642	0.00392574	0.0120526	Linear model	NA
Mean reticulocyte volume	Burden/SKAT combined	AbSplice	rsq	0.247475	0.247543	6.83692e-05	0.000276268	Linear model	NA
Mean reticulocyte volume	Burden/SKAT combined	AlphaMissense	rsq	0.247475	0.247708	0.000233086	0.000941857	Linear model	NA
Mean reticulocyte volume	Burden/SKAT combined	CADD	rsq	0.247475	0.247772	0.000297329	0.00120145	Linear model	NA
Mean reticulocyte volume	Burden/SKAT combined	pLOF	rsq	0.247475	0.248366	0.000891487	0.00360234	Linear model	NA
Mean reticulocyte volume	Burden/SKAT combined	PolyPhen2	rsq	0.247475	0.24755	7.49333e-05	0.000302792	Linear model	NA
Mean reticulocyte volume	Burden/SKAT combined	PrimateAI	rsq	0.247475	0.247594	0.000119147	0.000481453	Linear model	NA
Mean reticulocyte volume	Burden/SKAT combined	SIFT	rsq	0.247475	0.247472	-2.43544e-06	-9.84115e-06	Linear model	NA
Mean reticulocyte volume	Burden/SKAT combined	SpliceAI	rsq	0.247475	0.247573	9.81208e-05	0.000396488	Linear model	NA
Mean reticulocyte volume	Burden/SKAT combined	DeepRVAT	rsq	0.247475	0.248018	0.000543491	0.00219615	Linear model	NA
Mean reticulocyte volume	DeepRVAT discoveries	AbSplice	rsq	0.247475	0.248714	0.00123939	0.00500815	Linear model	NA
Mean reticulocyte volume	DeepRVAT discoveries	AlphaMissense	rsq	0.247475	0.249196	0.00172104	0.00695442	Linear model	NA
Mean reticulocyte volume	DeepRVAT discoveries	CADD	rsq	0.247475	0.249525	0.00205043	0.00828541	Linear model	NA
Mean reticulocyte volume	DeepRVAT discoveries	pLOF	rsq	0.247475	0.249461	0.00198606	0.00802532	Linear model	NA
Mean reticulocyte volume	DeepRVAT discoveries	PolyPhen2	rsq	0.247475	0.248775	0.0013002	0.00525388	Linear model	NA
Mean reticulocyte volume	DeepRVAT discoveries	PrimateAI	rsq	0.247475	0.248472	0.000996938	0.00402844	Linear model	NA
Mean reticulocyte volume	DeepRVAT discoveries	SIFT	rsq	0.247475	0.247638	0.000162978	0.000658565	Linear model	NA
Mean reticulocyte volume	DeepRVAT discoveries	SpliceAI	rsq	0.247475	0.248464	0.00098888	0.00399588	Linear model	NA
Mean reticulocyte volume	DeepRVAT discoveries	DeepRVAT	rsq	0.247475	0.249932	0.00245741	0.00992993	Linear model	NA
Neutrophill count	Burden/SKAT combined	AbSplice	rsq	0.258096	0.258092	-3.32709e-06	-1.28909e-05	Linear model	NA
Neutrophill count	Burden/SKAT combined	AlphaMissense	rsq	0.258096	0.258603	0.000507326	0.00196565	Linear model	NA
Neutrophill count	Burden/SKAT combined	CADD	rsq	0.258096	0.258576	0.000480217	0.00186062	Linear model	NA
Neutrophill count	Burden/SKAT combined	pLOF	rsq	0.258096	0.258019	-7.63536e-05	-0.000295835	Linear model	NA
Neutrophill count	Burden/SKAT combined	PolyPhen2	rsq	0.258096	0.258569	0.000473697	0.00183535	Linear model	NA
Neutrophill count	Burden/SKAT combined	PrimateAI	rsq	0.258096	0.258595	0.000499519	0.0019354	Linear model	NA
Neutrophill count	Burden/SKAT combined	SIFT	rsq	0.258096	0.258301	0.00020578	0.000797303	Linear model	NA
Neutrophill count	Burden/SKAT combined	SpliceAI	rsq	0.258096	0.258111	1.52813e-05	5.92079e-05	Linear model	NA
Neutrophill count	Burden/SKAT combined	DeepRVAT	rsq	0.258096	0.258616	0.000520734	0.0020176	Linear model	NA
Neutrophill count	DeepRVAT discoveries	AbSplice	rsq	0.258096	0.258029	-6.64426e-05	-0.000257434	Linear model	NA
Neutrophill count	DeepRVAT discoveries	AlphaMissense	rsq	0.258096	0.258671	0.000575027	0.00222796	Linear model	NA
Neutrophill count	DeepRVAT discoveries	CADD	rsq	0.258096	0.258689	0.000593473	0.00229943	Linear model	NA
Neutrophill count	DeepRVAT discoveries	pLOF	rsq	0.258096	0.258092	-3.36129e-06	-1.30234e-05	Linear model	NA
Neutrophill count	DeepRVAT discoveries	PolyPhen2	rsq	0.258096	0.258719	0.000623881	0.00241725	Linear model	NA
Neutrophill count	DeepRVAT discoveries	PrimateAI	rsq	0.258096	0.258641	0.000545251	0.00211259	Linear model	NA
Neutrophill count	DeepRVAT discoveries	SIFT	rsq	0.258096	0.258326	0.000230494	0.000893057	Linear model	NA
Neutrophill count	DeepRVAT discoveries	SpliceAI	rsq	0.258096	0.258092	-3.71982e-06	-1.44126e-05	Linear model	NA
Neutrophill count	DeepRVAT discoveries	DeepRVAT	rsq	0.258096	0.25873	0.000634147	0.00245702	Linear model	NA
Platelet count	Burden/SKAT combined	AbSplice	rsq	0.396403	0.397003	0.000599772	0.00151304	Linear model	NA
Platelet count	Burden/SKAT combined	AlphaMissense	rsq	0.396403	0.400476	0.00407372	0.0102767	Linear model	NA
Platelet count	Burden/SKAT combined	CADD	rsq	0.396403	0.400835	0.00443232	0.0111814	Linear model	NA
Platelet count	Burden/SKAT combined	pLOF	rsq	0.396403	0.398324	0.00192165	0.00484771	Linear model	NA
Platelet count	Burden/SKAT combined	PolyPhen2	rsq	0.396403	0.398894	0.00249092	0.00628381	Linear model	NA
Platelet count	Burden/SKAT combined	PrimateAI	rsq	0.396403	0.399048	0.00264487	0.00667217	Linear model	NA
Platelet count	Burden/SKAT combined	SIFT	rsq	0.396403	0.396851	0.000447961	0.00113006	Linear model	NA
Platelet count	Burden/SKAT combined	SpliceAI	rsq	0.396403	0.397344	0.000941322	0.00237466	Linear model	NA
Platelet count	Burden/SKAT combined	DeepRVAT	rsq	0.396403	0.402486	0.00608285	0.0153451	Linear model	NA
Platelet count	DeepRVAT discoveries	AbSplice	rsq	0.396403	0.397125	0.000722524	0.0018227	Linear model	NA
Platelet count	DeepRVAT discoveries	AlphaMissense	rsq	0.396403	0.401028	0.00462553	0.0116688	Linear model	NA
Platelet count	DeepRVAT discoveries	CADD	rsq	0.396403	0.401491	0.00508831	0.0128362	Linear model	NA
Platelet count	DeepRVAT discoveries	pLOF	rsq	0.396403	0.398459	0.00205661	0.00518818	Linear model	NA
Platelet count	DeepRVAT discoveries	PolyPhen2	rsq	0.396403	0.399305	0.00290198	0.00732079	Linear model	NA
Platelet count	DeepRVAT discoveries	PrimateAI	rsq	0.396403	0.399393	0.00299049	0.00754407	Linear model	NA
Platelet count	DeepRVAT discoveries	SIFT	rsq	0.396403	0.396951	0.000547965	0.00138234	Linear model	NA
Platelet count	DeepRVAT discoveries	SpliceAI	rsq	0.396403	0.397467	0.00106437	0.00268506	Linear model	NA
Platelet count	DeepRVAT discoveries	DeepRVAT	rsq	0.396403	0.4032	0.00679688	0.0171464	Linear model	NA
Platelet crit	Burden/SKAT combined	AbSplice	rsq	0.377193	0.377486	0.000293177	0.000777261	Linear model	NA
Platelet crit	Burden/SKAT combined	AlphaMissense	rsq	0.377193	0.379387	0.0021946	0.00581825	Linear model	NA
Platelet crit	Burden/SKAT combined	CADD	rsq	0.377193	0.379328	0.00213519	0.00566074	Linear model	NA
Platelet crit	Burden/SKAT combined	pLOF	rsq	0.377193	0.377934	0.000741575	0.00196604	Linear model	NA
Platelet crit	Burden/SKAT combined	PolyPhen2	rsq	0.377193	0.378574	0.00138107	0.00366145	Linear model	NA
Platelet crit	Burden/SKAT combined	PrimateAI	rsq	0.377193	0.378554	0.00136168	0.00361003	Linear model	NA
Platelet crit	Burden/SKAT combined	SIFT	rsq	0.377193	0.377466	0.000273407	0.000724847	Linear model	NA
Platelet crit	Burden/SKAT combined	SpliceAI	rsq	0.377193	0.377593	0.000399963	0.00106037	Linear model	NA
Platelet crit	Burden/SKAT combined	DeepRVAT	rsq	0.377193	0.380181	0.00298859	0.00792324	Linear model	NA
Platelet crit	DeepRVAT discoveries	AbSplice	rsq	0.377193	0.377541	0.000348509	0.000923956	Linear model	NA
Platelet crit	DeepRVAT discoveries	AlphaMissense	rsq	0.377193	0.379928	0.00273559	0.00725249	Linear model	NA
Platelet crit	DeepRVAT discoveries	CADD	rsq	0.377193	0.380036	0.00284359	0.00753884	Linear model	NA
Platelet crit	DeepRVAT discoveries	pLOF	rsq	0.377193	0.378142	0.000949569	0.00251746	Linear model	NA
Platelet crit	DeepRVAT discoveries	PolyPhen2	rsq	0.377193	0.379029	0.00183605	0.00486767	Linear model	NA
Platelet crit	DeepRVAT discoveries	PrimateAI	rsq	0.377193	0.378848	0.00165519	0.00438819	Linear model	NA
Platelet crit	DeepRVAT discoveries	SIFT	rsq	0.377193	0.377556	0.000363446	0.000963556	Linear model	NA
Platelet crit	DeepRVAT discoveries	SpliceAI	rsq	0.377193	0.377714	0.000521259	0.00138194	Linear model	NA
Platelet crit	DeepRVAT discoveries	DeepRVAT	rsq	0.377193	0.381004	0.00381117	0.010104	Linear model	NA
Platelet distribution width	Burden/SKAT combined	AbSplice	rsq	0.324984	0.325206	0.000221744	0.000682321	Linear model	NA
Platelet distribution width	Burden/SKAT combined	AlphaMissense	rsq	0.324984	0.32968	0.00469586	0.0144495	Linear model	NA
Platelet distribution width	Burden/SKAT combined	CADD	rsq	0.324984	0.329904	0.00492	0.0151392	Linear model	NA
Platelet distribution width	Burden/SKAT combined	pLOF	rsq	0.324984	0.328149	0.00316491	0.00973864	Linear model	NA
Platelet distribution width	Burden/SKAT combined	PolyPhen2	rsq	0.324984	0.325478	0.000493876	0.00151969	Linear model	NA
Platelet distribution width	Burden/SKAT combined	PrimateAI	rsq	0.324984	0.328209	0.00322454	0.00992215	Linear model	NA
Platelet distribution width	Burden/SKAT combined	SIFT	rsq	0.324984	0.325032	4.7563e-05	0.000146355	Linear model	NA
Platelet distribution width	Burden/SKAT combined	SpliceAI	rsq	0.324984	0.325329	0.000344532	0.00106015	Linear model	NA
Platelet distribution width	Burden/SKAT combined	DeepRVAT	rsq	0.324984	0.332245	0.00726026	0.0223403	Linear model	NA
Platelet distribution width	DeepRVAT discoveries	AbSplice	rsq	0.324984	0.325294	0.000309938	0.0009537	Linear model	NA
Platelet distribution width	DeepRVAT discoveries	AlphaMissense	rsq	0.324984	0.330276	0.00529169	0.0162829	Linear model	NA
Platelet distribution width	DeepRVAT discoveries	CADD	rsq	0.324984	0.33066	0.00567569	0.0174645	Linear model	NA
Platelet distribution width	DeepRVAT discoveries	pLOF	rsq	0.324984	0.328717	0.00373302	0.0114868	Linear model	NA
Platelet distribution width	DeepRVAT discoveries	PolyPhen2	rsq	0.324984	0.325782	0.000797771	0.0024548	Linear model	NA
Platelet distribution width	DeepRVAT discoveries	PrimateAI	rsq	0.324984	0.328411	0.00342637	0.0105432	Linear model	NA
Platelet distribution width	DeepRVAT discoveries	SIFT	rsq	0.324984	0.325075	9.0721e-05	0.000279155	Linear model	NA
Platelet distribution width	DeepRVAT discoveries	SpliceAI	rsq	0.324984	0.325353	0.000368859	0.00113501	Linear model	NA
Platelet distribution width	DeepRVAT discoveries	DeepRVAT	rsq	0.324984	0.33325	0.00826536	0.0254331	Linear model	NA
Erythrocyte count	Burden/SKAT combined	AbSplice	rsq	0.491556	0.491574	1.83036e-05	3.72361e-05	Linear model	NA
Erythrocyte count	Burden/SKAT combined	AlphaMissense	rsq	0.491556	0.491678	0.000122739	0.000249695	Linear model	NA
Erythrocyte count	Burden/SKAT combined	CADD	rsq	0.491556	0.491734	0.000178323	0.000362773	Linear model	NA
Erythrocyte count	Burden/SKAT combined	pLOF	rsq	0.491556	0.491658	0.000102542	0.000208606	Linear model	NA
Erythrocyte count	Burden/SKAT combined	PolyPhen2	rsq	0.491556	0.491688	0.000132088	0.000268713	Linear model	NA
Erythrocyte count	Burden/SKAT combined	PrimateAI	rsq	0.491556	0.491643	8.6836e-05	0.000176655	Linear model	NA
Erythrocyte count	Burden/SKAT combined	SIFT	rsq	0.491556	0.491544	-1.21167e-05	-2.46497e-05	Linear model	NA
Erythrocyte count	Burden/SKAT combined	SpliceAI	rsq	0.491556	0.491607	5.13673e-05	0.000104499	Linear model	NA
Erythrocyte count	Burden/SKAT combined	DeepRVAT	rsq	0.491556	0.491816	0.000260694	0.000530344	Linear model	NA
Erythrocyte count	DeepRVAT discoveries	AbSplice	rsq	0.491556	0.491688	0.000132285	0.000269114	Linear model	NA
Erythrocyte count	DeepRVAT discoveries	AlphaMissense	rsq	0.491556	0.49212	0.000564786	0.00114898	Linear model	NA
Erythrocyte count	DeepRVAT discoveries	CADD	rsq	0.491556	0.492337	0.000781768	0.0015904	Linear model	NA
Erythrocyte count	DeepRVAT discoveries	pLOF	rsq	0.491556	0.492208	0.000652424	0.00132726	Linear model	NA
Erythrocyte count	DeepRVAT discoveries	PolyPhen2	rsq	0.491556	0.491975	0.000419557	0.000853529	Linear model	NA
Erythrocyte count	DeepRVAT discoveries	PrimateAI	rsq	0.491556	0.491882	0.000325948	0.000663094	Linear model	NA
Erythrocyte count	DeepRVAT discoveries	SIFT	rsq	0.491556	0.49159	3.46835e-05	7.05585e-05	Linear model	NA
Erythrocyte count	DeepRVAT discoveries	SpliceAI	rsq	0.491556	0.491745	0.000189371	0.000385249	Linear model	NA
Erythrocyte count	DeepRVAT discoveries	DeepRVAT	rsq	0.491556	0.492678	0.0011224	0.00228337	Linear model	NA
BMI	Burden/SKAT combined	AbSplice	rsq	0.355936	0.355928	-7.44862e-06	-2.09269e-05	Linear model	NA
BMI	Burden/SKAT combined	AlphaMissense	rsq	0.355936	0.35592	-1.53062e-05	-4.30028e-05	Linear model	NA
BMI	Burden/SKAT combined	CADD	rsq	0.355936	0.355925	-1.03529e-05	-2.90864e-05	Linear model	NA
BMI	Burden/SKAT combined	pLOF	rsq	0.355936	0.355929	-7.04855e-06	-1.98029e-05	Linear model	NA
BMI	Burden/SKAT combined	PolyPhen2	rsq	0.355936	0.35592	-1.57451e-05	-4.42359e-05	Linear model	NA
BMI	Burden/SKAT combined	PrimateAI	rsq	0.355936	0.355913	-2.21712e-05	-6.22898e-05	Linear model	NA
BMI	Burden/SKAT combined	SIFT	rsq	0.355936	0.355923	-1.27795e-05	-3.59041e-05	Linear model	NA
BMI	Burden/SKAT combined	SpliceAI	rsq	0.355936	0.355919	-1.61894e-05	-4.5484e-05	Linear model	NA
BMI	Burden/SKAT combined	DeepRVAT	rsq	0.355936	0.355931	-4.68219e-06	-1.31546e-05	Linear model	NA
BMI	DeepRVAT discoveries	AbSplice	rsq	0.355936	0.355986	5.0683e-05	0.000142394	Linear model	NA
BMI	DeepRVAT discoveries	AlphaMissense	rsq	0.355936	0.356157	0.00022108	0.000621123	Linear model	NA
BMI	DeepRVAT discoveries	CADD	rsq	0.355936	0.356073	0.000136959	0.000384786	Linear model	NA
BMI	DeepRVAT discoveries	pLOF	rsq	0.355936	0.356012	7.64581e-05	0.000214809	Linear model	NA
BMI	DeepRVAT discoveries	PolyPhen2	rsq	0.355936	0.356092	0.000156203	0.000438853	Linear model	NA
BMI	DeepRVAT discoveries	PrimateAI	rsq	0.355936	0.356047	0.000111883	0.000314336	Linear model	NA
BMI	DeepRVAT discoveries	SIFT	rsq	0.355936	0.35596	2.44662e-05	6.87377e-05	Linear model	NA
BMI	DeepRVAT discoveries	SpliceAI	rsq	0.355936	0.355933	-2.98149e-06	-8.37648e-06	Linear model	NA
BMI	DeepRVAT discoveries	DeepRVAT	rsq	0.355936	0.356157	0.000221649	0.000622721	Linear model	NA
Glucose	Burden/SKAT combined	AbSplice	rsq	0.107442	0.107537	9.50253e-05	0.00088443	Linear model	NA
Glucose	Burden/SKAT combined	AlphaMissense	rsq	0.107442	0.107927	0.00048508	0.00451479	Linear model	NA
Glucose	Burden/SKAT combined	CADD	rsq	0.107442	0.107626	0.000183495	0.00170784	Linear model	NA
Glucose	Burden/SKAT combined	pLOF	rsq	0.107442	0.107637	0.000195006	0.00181498	Linear model	NA
Glucose	Burden/SKAT combined	PolyPhen2	rsq	0.107442	0.10744	-2.6209e-06	-2.43935e-05	Linear model	NA
Glucose	Burden/SKAT combined	PrimateAI	rsq	0.107442	0.107603	0.000160718	0.00149586	Linear model	NA
Glucose	Burden/SKAT combined	SIFT	rsq	0.107442	0.107428	-1.43716e-05	-0.000133761	Linear model	NA
Glucose	Burden/SKAT combined	SpliceAI	rsq	0.107442	0.107492	4.98866e-05	0.00046431	Linear model	NA
Glucose	Burden/SKAT combined	DeepRVAT	rsq	0.107442	0.107829	0.00038667	0.00359886	Linear model	NA
Glucose	DeepRVAT discoveries	AbSplice	rsq	0.107442	0.107537	9.42531e-05	0.000877243	Linear model	NA
Glucose	DeepRVAT discoveries	AlphaMissense	rsq	0.107442	0.108016	0.00057376	0.00534017	Linear model	NA
Glucose	DeepRVAT discoveries	CADD	rsq	0.107442	0.107744	0.000301668	0.00280772	Linear model	NA
Glucose	DeepRVAT discoveries	pLOF	rsq	0.107442	0.107547	0.000104563	0.000973197	Linear model	NA
Glucose	DeepRVAT discoveries	PolyPhen2	rsq	0.107442	0.107479	3.65247e-05	0.000339947	Linear model	NA
Glucose	DeepRVAT discoveries	PrimateAI	rsq	0.107442	0.107734	0.000291523	0.0027133	Linear model	NA
Glucose	DeepRVAT discoveries	SIFT	rsq	0.107442	0.10751	6.78717e-05	0.000631703	Linear model	NA
Glucose	DeepRVAT discoveries	SpliceAI	rsq	0.107442	0.107581	0.000138844	0.00129226	Linear model	NA
Glucose	DeepRVAT discoveries	DeepRVAT	rsq	0.107442	0.107882	0.000439931	0.00409458	Linear model	NA
Vitamin D	Burden/SKAT combined	AbSplice	rsq	0.137103	0.137125	2.24267e-05	0.000163576	Linear model	NA
Vitamin D	Burden/SKAT combined	AlphaMissense	rsq	0.137103	0.137107	4.5069e-06	3.28725e-05	Linear model	NA
Vitamin D	Burden/SKAT combined	CADD	rsq	0.137103	0.137335	0.000232584	0.00169643	Linear model	NA
Vitamin D	Burden/SKAT combined	pLOF	rsq	0.137103	0.137744	0.000641831	0.0046814	Linear model	NA
Vitamin D	Burden/SKAT combined	PolyPhen2	rsq	0.137103	0.137158	5.51096e-05	0.000401959	Linear model	NA
Vitamin D	Burden/SKAT combined	PrimateAI	rsq	0.137103	0.137063	-3.93181e-05	-0.000286779	Linear model	NA
Vitamin D	Burden/SKAT combined	SIFT	rsq	0.137103	0.137074	-2.86374e-05	-0.000208876	Linear model	NA
Vitamin D	Burden/SKAT combined	SpliceAI	rsq	0.137103	0.137154	5.10463e-05	0.000372322	Linear model	NA
Vitamin D	Burden/SKAT combined	DeepRVAT	rsq	0.137103	0.137524	0.00042154	0.00307463	Linear model	NA
Vitamin D	DeepRVAT discoveries	AbSplice	rsq	0.137103	0.137147	4.48441e-05	0.000327084	Linear model	NA
Vitamin D	DeepRVAT discoveries	AlphaMissense	rsq	0.137103	0.137498	0.000395419	0.00288411	Linear model	NA
Vitamin D	DeepRVAT discoveries	CADD	rsq	0.137103	0.137633	0.000530715	0.00387094	Linear model	NA
Vitamin D	DeepRVAT discoveries	pLOF	rsq	0.137103	0.137621	0.000518098	0.00377891	Linear model	NA
Vitamin D	DeepRVAT discoveries	PolyPhen2	rsq	0.137103	0.137511	0.000407917	0.00297527	Linear model	NA
Vitamin D	DeepRVAT discoveries	PrimateAI	rsq	0.137103	0.137419	0.000316173	0.00230611	Linear model	NA
Vitamin D	DeepRVAT discoveries	SIFT	rsq	0.137103	0.13714	3.76491e-05	0.000274605	Linear model	NA
Vitamin D	DeepRVAT discoveries	SpliceAI	rsq	0.137103	0.13715	4.77693e-05	0.00034842	Linear model	NA
Vitamin D	DeepRVAT discoveries	DeepRVAT	rsq	0.137103	0.137749	0.000646733	0.00471715	Linear model	NA
Albumin	Burden/SKAT combined	AbSplice	rsq	0.25037	0.250928	0.000558368	0.00223018	Linear model	NA
Albumin	Burden/SKAT combined	AlphaMissense	rsq	0.25037	0.251921	0.00155185	0.00619823	Linear model	NA
Albumin	Burden/SKAT combined	CADD	rsq	0.25037	0.251955	0.00158566	0.00633327	Linear model	NA
Albumin	Burden/SKAT combined	pLOF	rsq	0.25037	0.251705	0.0013356	0.00533453	Linear model	NA
Albumin	Burden/SKAT combined	PolyPhen2	rsq	0.25037	0.251331	0.000961058	0.00383856	Linear model	NA
Albumin	Burden/SKAT combined	PrimateAI	rsq	0.25037	0.251414	0.00104407	0.0041701	Linear model	NA
Albumin	Burden/SKAT combined	SIFT	rsq	0.25037	0.250812	0.000442355	0.00176681	Linear model	NA
Albumin	Burden/SKAT combined	SpliceAI	rsq	0.25037	0.250891	0.000521757	0.00208395	Linear model	NA
Albumin	Burden/SKAT combined	DeepRVAT	rsq	0.25037	0.252478	0.00210826	0.00842061	Linear model	NA
Albumin	DeepRVAT discoveries	AbSplice	rsq	0.25037	0.251008	0.000638889	0.00255179	Linear model	NA
Albumin	DeepRVAT discoveries	AlphaMissense	rsq	0.25037	0.251966	0.00159609	0.00637494	Linear model	NA
Albumin	DeepRVAT discoveries	CADD	rsq	0.25037	0.252121	0.00175108	0.006994	Linear model	NA
Albumin	DeepRVAT discoveries	pLOF	rsq	0.25037	0.251813	0.00144359	0.00576582	Linear model	NA
Albumin	DeepRVAT discoveries	PolyPhen2	rsq	0.25037	0.251359	0.000989784	0.00395329	Linear model	NA
Albumin	DeepRVAT discoveries	PrimateAI	rsq	0.25037	0.251447	0.00107727	0.0043027	Linear model	NA
Albumin	DeepRVAT discoveries	SIFT	rsq	0.25037	0.250789	0.000419699	0.00167632	Linear model	NA
Albumin	DeepRVAT discoveries	SpliceAI	rsq	0.25037	0.250931	0.000561268	0.00224176	Linear model	NA
Albumin	DeepRVAT discoveries	DeepRVAT	rsq	0.25037	0.25269	0.00232038	0.00926783	Linear model	NA
Total protein	Burden/SKAT combined	AbSplice	rsq	0.264574	0.264688	0.000113609	0.000429401	Linear model	NA
Total protein	Burden/SKAT combined	AlphaMissense	rsq	0.264574	0.265212	0.000637942	0.0024112	Linear model	NA
Total protein	Burden/SKAT combined	CADD	rsq	0.264574	0.265125	0.000550643	0.00208124	Linear model	NA
Total protein	Burden/SKAT combined	pLOF	rsq	0.264574	0.265032	0.000457923	0.00173079	Linear model	NA
Total protein	Burden/SKAT combined	PolyPhen2	rsq	0.264574	0.265065	0.000490373	0.00185344	Linear model	NA
Total protein	Burden/SKAT combined	PrimateAI	rsq	0.264574	0.264995	0.00042045	0.00158915	Linear model	NA
Total protein	Burden/SKAT combined	SIFT	rsq	0.264574	0.264762	0.00018784	0.00070997	Linear model	NA
Total protein	Burden/SKAT combined	SpliceAI	rsq	0.264574	0.264715	0.000140818	0.000532243	Linear model	NA
Total protein	Burden/SKAT combined	DeepRVAT	rsq	0.264574	0.265194	0.000619843	0.00234279	Linear model	NA
Total protein	DeepRVAT discoveries	AbSplice	rsq	0.264574	0.26471	0.000135563	0.000512382	Linear model	NA
Total protein	DeepRVAT discoveries	AlphaMissense	rsq	0.264574	0.265142	0.000567803	0.0021461	Linear model	NA
Total protein	DeepRVAT discoveries	CADD	rsq	0.264574	0.265175	0.000600406	0.00226933	Linear model	NA
Total protein	DeepRVAT discoveries	pLOF	rsq	0.264574	0.265008	0.000433641	0.00163901	Linear model	NA
Total protein	DeepRVAT discoveries	PolyPhen2	rsq	0.264574	0.264883	0.000308644	0.00116657	Linear model	NA
Total protein	DeepRVAT discoveries	PrimateAI	rsq	0.264574	0.26488	0.000305693	0.00115541	Linear model	NA
Total protein	DeepRVAT discoveries	SIFT	rsq	0.264574	0.264707	0.000133033	0.000502818	Linear model	NA
Total protein	DeepRVAT discoveries	SpliceAI	rsq	0.264574	0.264753	0.000178887	0.000676131	Linear model	NA
Total protein	DeepRVAT discoveries	DeepRVAT	rsq	0.264574	0.265335	0.000760172	0.00287319	Linear model	NA
Cystatin C	Burden/SKAT combined	AbSplice	rsq	0.449675	0.451425	0.00174918	0.00388987	Linear model	NA
Cystatin C	Burden/SKAT combined	AlphaMissense	rsq	0.449675	0.451745	0.00207003	0.00460339	Linear model	NA
Cystatin C	Burden/SKAT combined	CADD	rsq	0.449675	0.455677	0.00600208	0.0133476	Linear model	NA
Cystatin C	Burden/SKAT combined	pLOF	rsq	0.449675	0.455332	0.0056563	0.0125786	Linear model	NA
Cystatin C	Burden/SKAT combined	PolyPhen2	rsq	0.449675	0.45101	0.00133445	0.00296758	Linear model	NA
Cystatin C	Burden/SKAT combined	PrimateAI	rsq	0.449675	0.450989	0.00131357	0.00292115	Linear model	NA
Cystatin C	Burden/SKAT combined	SIFT	rsq	0.449675	0.450282	0.000606861	0.00134955	Linear model	NA
Cystatin C	Burden/SKAT combined	SpliceAI	rsq	0.449675	0.450866	0.00119031	0.00264705	Linear model	NA
Cystatin C	Burden/SKAT combined	DeepRVAT	rsq	0.449675	0.455858	0.00618275	0.0137494	Linear model	NA
Cystatin C	DeepRVAT discoveries	AbSplice	rsq	0.449675	0.451436	0.00176115	0.00391649	Linear model	NA
Cystatin C	DeepRVAT discoveries	AlphaMissense	rsq	0.449675	0.451935	0.00225984	0.00502548	Linear model	NA
Cystatin C	DeepRVAT discoveries	CADD	rsq	0.449675	0.45593	0.0062544	0.0139087	Linear model	NA
Cystatin C	DeepRVAT discoveries	pLOF	rsq	0.449675	0.455539	0.00586382	0.0130401	Linear model	NA
Cystatin C	DeepRVAT discoveries	PolyPhen2	rsq	0.449675	0.451207	0.00153188	0.00340665	Linear model	NA
Cystatin C	DeepRVAT discoveries	PrimateAI	rsq	0.449675	0.451172	0.00149711	0.0033293	Linear model	NA
Cystatin C	DeepRVAT discoveries	SIFT	rsq	0.449675	0.450366	0.000690662	0.00153591	Linear model	NA
Cystatin C	DeepRVAT discoveries	SpliceAI	rsq	0.449675	0.450916	0.00124103	0.00275982	Linear model	NA
Cystatin C	DeepRVAT discoveries	DeepRVAT	rsq	0.449675	0.456079	0.0064041	0.0142416	Linear model	NA
GGT	Burden/SKAT combined	AbSplice	rsq	0.392942	0.393395	0.000452519	0.00115162	Linear model	NA
GGT	Burden/SKAT combined	AlphaMissense	rsq	0.392942	0.39774	0.00479783	0.01221	Linear model	NA
GGT	Burden/SKAT combined	CADD	rsq	0.392942	0.397938	0.00499557	0.0127132	Linear model	NA
GGT	Burden/SKAT combined	pLOF	rsq	0.392942	0.393431	0.000488877	0.00124415	Linear model	NA
GGT	Burden/SKAT combined	PolyPhen2	rsq	0.392942	0.397152	0.00420973	0.0107133	Linear model	NA
GGT	Burden/SKAT combined	PrimateAI	rsq	0.392942	0.397641	0.00469897	0.0119584	Linear model	NA
GGT	Burden/SKAT combined	SIFT	rsq	0.392942	0.394781	0.0018389	0.00467982	Linear model	NA
GGT	Burden/SKAT combined	SpliceAI	rsq	0.392942	0.393523	0.0005804	0.00147706	Linear model	NA
GGT	Burden/SKAT combined	DeepRVAT	rsq	0.392942	0.397983	0.00504071	0.0128281	Linear model	NA
GGT	DeepRVAT discoveries	AbSplice	rsq	0.392942	0.393478	0.00053628	0.00136478	Linear model	NA
GGT	DeepRVAT discoveries	AlphaMissense	rsq	0.392942	0.39828	0.00533766	0.0135838	Linear model	NA
GGT	DeepRVAT discoveries	CADD	rsq	0.392942	0.3986	0.00565782	0.0143986	Linear model	NA
GGT	DeepRVAT discoveries	pLOF	rsq	0.392942	0.393731	0.000789159	0.00200833	Linear model	NA
GGT	DeepRVAT discoveries	PolyPhen2	rsq	0.392942	0.397488	0.00454552	0.0115679	Linear model	NA
GGT	DeepRVAT discoveries	PrimateAI	rsq	0.392942	0.397921	0.00497896	0.012671	Linear model	NA
GGT	DeepRVAT discoveries	SIFT	rsq	0.392942	0.394837	0.00189507	0.00482276	Linear model	NA
GGT	DeepRVAT discoveries	SpliceAI	rsq	0.392942	0.393588	0.000646258	0.00164466	Linear model	NA
GGT	DeepRVAT discoveries	DeepRVAT	rsq	0.392942	0.398774	0.00583224	0.0148425	Linear model	NA
ALP	Burden/SKAT combined	AbSplice	rsq	0.340472	0.343204	0.00273188	0.00802381	Linear model	NA
ALP	Burden/SKAT combined	AlphaMissense	rsq	0.340472	0.368194	0.0277222	0.081423	Linear model	NA
ALP	Burden/SKAT combined	CADD	rsq	0.340472	0.368374	0.0279022	0.0819516	Linear model	NA
ALP	Burden/SKAT combined	pLOF	rsq	0.340472	0.343672	0.00319994	0.00939855	Linear model	NA
ALP	Burden/SKAT combined	PolyPhen2	rsq	0.340472	0.367213	0.0267411	0.0785412	Linear model	NA
ALP	Burden/SKAT combined	PrimateAI	rsq	0.340472	0.365864	0.025392	0.0745789	Linear model	NA
ALP	Burden/SKAT combined	SIFT	rsq	0.340472	0.347784	0.00731225	0.0214768	Linear model	NA
ALP	Burden/SKAT combined	SpliceAI	rsq	0.340472	0.343972	0.00350023	0.0102805	Linear model	NA
ALP	Burden/SKAT combined	DeepRVAT	rsq	0.340472	0.368079	0.0276071	0.0810847	Linear model	NA
ALP	DeepRVAT discoveries	AbSplice	rsq	0.340472	0.343258	0.00278613	0.00818313	Linear model	NA
ALP	DeepRVAT discoveries	AlphaMissense	rsq	0.340472	0.368407	0.0279352	0.0820485	Linear model	NA
ALP	DeepRVAT discoveries	CADD	rsq	0.340472	0.368756	0.0282836	0.0830718	Linear model	NA
ALP	DeepRVAT discoveries	pLOF	rsq	0.340472	0.343902	0.00342991	0.010074	Linear model	NA
ALP	DeepRVAT discoveries	PolyPhen2	rsq	0.340472	0.36743	0.0269585	0.0791797	Linear model	NA
ALP	DeepRVAT discoveries	PrimateAI	rsq	0.340472	0.365994	0.0255221	0.0749609	Linear model	NA
ALP	DeepRVAT discoveries	SIFT	rsq	0.340472	0.347795	0.00732314	0.0215088	Linear model	NA
ALP	DeepRVAT discoveries	SpliceAI	rsq	0.340472	0.344054	0.003582	0.0105207	Linear model	NA
ALP	DeepRVAT discoveries	DeepRVAT	rsq	0.340472	0.368588	0.028116	0.0825795	Linear model	NA
Creatinine	Burden/SKAT combined	AbSplice	rsq	0.535052	0.53522	0.000167543	0.000313134	Linear model	NA
Creatinine	Burden/SKAT combined	AlphaMissense	rsq	0.535052	0.535821	0.000768942	0.00143713	Linear model	NA
Creatinine	Burden/SKAT combined	CADD	rsq	0.535052	0.535758	0.000705746	0.00131902	Linear model	NA
Creatinine	Burden/SKAT combined	pLOF	rsq	0.535052	0.535364	0.000312023	0.000583163	Linear model	NA
Creatinine	Burden/SKAT combined	PolyPhen2	rsq	0.535052	0.535627	0.000575255	0.00107514	Linear model	NA
Creatinine	Burden/SKAT combined	PrimateAI	rsq	0.535052	0.535475	0.000423375	0.000791277	Linear model	NA
Creatinine	Burden/SKAT combined	SIFT	rsq	0.535052	0.535166	0.000113492	0.000212113	Linear model	NA
Creatinine	Burden/SKAT combined	SpliceAI	rsq	0.535052	0.535236	0.000183922	0.000343747	Linear model	NA
Creatinine	Burden/SKAT combined	DeepRVAT	rsq	0.535052	0.53594	0.000888453	0.0016605	Linear model	NA
Creatinine	DeepRVAT discoveries	AbSplice	rsq	0.535052	0.535253	0.00020103	0.000375721	Linear model	NA
Creatinine	DeepRVAT discoveries	AlphaMissense	rsq	0.535052	0.536043	0.000990724	0.00185164	Linear model	NA
Creatinine	DeepRVAT discoveries	CADD	rsq	0.535052	0.536039	0.000986881	0.00184446	Linear model	NA
Creatinine	DeepRVAT discoveries	pLOF	rsq	0.535052	0.535246	0.000194283	0.000363111	Linear model	NA
Creatinine	DeepRVAT discoveries	PolyPhen2	rsq	0.535052	0.535867	0.00081517	0.00152353	Linear model	NA
Creatinine	DeepRVAT discoveries	PrimateAI	rsq	0.535052	0.535648	0.000596116	0.00111413	Linear model	NA
Creatinine	DeepRVAT discoveries	SIFT	rsq	0.535052	0.535306	0.000254053	0.00047482	Linear model	NA
Creatinine	DeepRVAT discoveries	SpliceAI	rsq	0.535052	0.535291	0.000238799	0.000446309	Linear model	NA
Creatinine	DeepRVAT discoveries	DeepRVAT	rsq	0.535052	0.536228	0.00117645	0.00219876	Linear model	NA
Fat free mass	Burden/SKAT combined	AbSplice	rsq	0.77348	0.773489	9.05197e-06	1.17029e-05	Linear model	NA
Fat free mass	Burden/SKAT combined	AlphaMissense	rsq	0.77348	0.77362	0.00013948	0.000180328	Linear model	NA
Fat free mass	Burden/SKAT combined	CADD	rsq	0.77348	0.773626	0.000146	0.000188758	Linear model	NA
Fat free mass	Burden/SKAT combined	pLOF	rsq	0.77348	0.773546	6.54919e-05	8.46717e-05	Linear model	NA
Fat free mass	Burden/SKAT combined	PolyPhen2	rsq	0.77348	0.773586	0.000105515	0.000136416	Linear model	NA
Fat free mass	Burden/SKAT combined	PrimateAI	rsq	0.77348	0.773593	0.000112541	0.0001455	Linear model	NA
Fat free mass	Burden/SKAT combined	SIFT	rsq	0.77348	0.77352	3.93911e-05	5.09272e-05	Linear model	NA
Fat free mass	Burden/SKAT combined	SpliceAI	rsq	0.77348	0.773513	3.32082e-05	4.29335e-05	Linear model	NA
Fat free mass	Burden/SKAT combined	DeepRVAT	rsq	0.77348	0.773601	0.000121293	0.000156814	Linear model	NA
Fat free mass	DeepRVAT discoveries	AbSplice	rsq	0.77348	0.773541	6.0479e-05	7.81907e-05	Linear model	NA
Fat free mass	DeepRVAT discoveries	AlphaMissense	rsq	0.77348	0.773723	0.00024302	0.000314191	Linear model	NA
Fat free mass	DeepRVAT discoveries	CADD	rsq	0.77348	0.773732	0.000252147	0.00032599	Linear model	NA
Fat free mass	DeepRVAT discoveries	pLOF	rsq	0.77348	0.773544	6.34629e-05	8.20485e-05	Linear model	NA
Fat free mass	DeepRVAT discoveries	PolyPhen2	rsq	0.77348	0.773657	0.000176327	0.000227965	Linear model	NA
Fat free mass	DeepRVAT discoveries	PrimateAI	rsq	0.77348	0.773648	0.000167711	0.000216827	Linear model	NA
Fat free mass	DeepRVAT discoveries	SIFT	rsq	0.77348	0.773507	2.65228e-05	3.42902e-05	Linear model	NA
Fat free mass	DeepRVAT discoveries	SpliceAI	rsq	0.77348	0.77351	3.00498e-05	3.88502e-05	Linear model	NA
Fat free mass	DeepRVAT discoveries	DeepRVAT	rsq	0.77348	0.773715	0.000234464	0.000303128	Linear model	NA
FEV1	Burden/SKAT combined	AbSplice	rsq	0.594617	0.594583	-3.37708e-05	-5.67942e-05	Linear model	NA
FEV1	Burden/SKAT combined	AlphaMissense	rsq	0.594617	0.594631	1.34035e-05	2.25414e-05	Linear model	NA
FEV1	Burden/SKAT combined	CADD	rsq	0.594617	0.594626	8.99241e-06	1.5123e-05	Linear model	NA
FEV1	Burden/SKAT combined	pLOF	rsq	0.594617	0.594614	-3.23973e-06	-5.44844e-06	Linear model	NA
FEV1	Burden/SKAT combined	PolyPhen2	rsq	0.594617	0.594631	1.42905e-05	2.40332e-05	Linear model	NA
FEV1	Burden/SKAT combined	PrimateAI	rsq	0.594617	0.594602	-1.5092e-05	-2.5381e-05	Linear model	NA
FEV1	Burden/SKAT combined	SIFT	rsq	0.594617	0.594594	-2.28073e-05	-3.83562e-05	Linear model	NA
FEV1	Burden/SKAT combined	SpliceAI	rsq	0.594617	0.594616	-1.51075e-06	-2.5407e-06	Linear model	NA
FEV1	Burden/SKAT combined	DeepRVAT	rsq	0.594617	0.594633	1.61194e-05	2.71088e-05	Linear model	NA
FEV1	DeepRVAT discoveries	AbSplice	rsq	0.594617	0.594557	-5.97228e-05	-0.000100439	Linear model	NA
FEV1	DeepRVAT discoveries	AlphaMissense	rsq	0.594617	0.594699	8.21865e-05	0.000138218	Linear model	NA
FEV1	DeepRVAT discoveries	CADD	rsq	0.594617	0.594691	7.40845e-05	0.000124592	Linear model	NA
FEV1	DeepRVAT discoveries	pLOF	rsq	0.594617	0.59466	4.23654e-05	7.12482e-05	Linear model	NA
FEV1	DeepRVAT discoveries	PolyPhen2	rsq	0.594617	0.594684	6.7274e-05	0.000113138	Linear model	NA
FEV1	DeepRVAT discoveries	PrimateAI	rsq	0.594617	0.594675	5.82566e-05	9.79733e-05	Linear model	NA
FEV1	DeepRVAT discoveries	SIFT	rsq	0.594617	0.594637	2.02322e-05	3.40255e-05	Linear model	NA
FEV1	DeepRVAT discoveries	SpliceAI	rsq	0.594617	0.594606	-1.12214e-05	-1.88717e-05	Linear model	NA
FEV1	DeepRVAT discoveries	DeepRVAT	rsq	0.594617	0.594647	2.99754e-05	5.04113e-05	Linear model	NA
HbA1c	Burden/SKAT combined	AbSplice	rsq	0.327139	0.327303	0.000164219	0.000501985	Linear model	NA
HbA1c	Burden/SKAT combined	AlphaMissense	rsq	0.327139	0.328625	0.00148583	0.0045419	Linear model	NA
HbA1c	Burden/SKAT combined	CADD	rsq	0.327139	0.328131	0.000992203	0.00303297	Linear model	NA
HbA1c	Burden/SKAT combined	pLOF	rsq	0.327139	0.327631	0.000491973	0.00150387	Linear model	NA
HbA1c	Burden/SKAT combined	PolyPhen2	rsq	0.327139	0.32806	0.000920355	0.00281334	Linear model	NA
HbA1c	Burden/SKAT combined	PrimateAI	rsq	0.327139	0.328105	0.000965678	0.00295189	Linear model	NA
HbA1c	Burden/SKAT combined	SIFT	rsq	0.327139	0.327219	7.95948e-05	0.000243306	Linear model	NA
HbA1c	Burden/SKAT combined	SpliceAI	rsq	0.327139	0.327223	8.36104e-05	0.00025558	Linear model	NA
HbA1c	Burden/SKAT combined	DeepRVAT	rsq	0.327139	0.328656	0.00151666	0.00463613	Linear model	NA
HbA1c	DeepRVAT discoveries	AbSplice	rsq	0.327139	0.327619	0.00047952	0.0014658	Linear model	NA
HbA1c	DeepRVAT discoveries	AlphaMissense	rsq	0.327139	0.329417	0.00227799	0.00696336	Linear model	NA
HbA1c	DeepRVAT discoveries	CADD	rsq	0.327139	0.328971	0.00183225	0.00560082	Linear model	NA
HbA1c	DeepRVAT discoveries	pLOF	rsq	0.327139	0.32806	0.000920439	0.0028136	Linear model	NA
HbA1c	DeepRVAT discoveries	PolyPhen2	rsq	0.327139	0.328645	0.00150596	0.00460341	Linear model	NA
HbA1c	DeepRVAT discoveries	PrimateAI	rsq	0.327139	0.328656	0.00151687	0.00463676	Linear model	NA
HbA1c	DeepRVAT discoveries	SIFT	rsq	0.327139	0.327265	0.000125946	0.000384992	Linear model	NA
HbA1c	DeepRVAT discoveries	SpliceAI	rsq	0.327139	0.327697	0.000557318	0.00170361	Linear model	NA
HbA1c	DeepRVAT discoveries	DeepRVAT	rsq	0.327139	0.329529	0.00238974	0.00730496	Linear model	NA
Apolipoprotein A	Burden/SKAT combined	NA	pr_auc	0.117073	0.116836	-0.000236477	-0.00201992	Logistic model	Top 1%
Apolipoprotein A	Burden/SKAT combined	NA	pr_auc	0.117073	0.117634	0.000560827	0.00479041	Logistic model	Top 1%
Apolipoprotein A	Burden/SKAT combined	NA	pr_auc	0.117073	0.118604	0.00153144	0.0130811	Logistic model	Top 1%
Apolipoprotein A	Burden/SKAT combined	NA	pr_auc	0.117073	0.120064	0.00299146	0.0255521	Logistic model	Top 1%
Apolipoprotein A	Burden/SKAT combined	NA	pr_auc	0.117073	0.117917	0.000844277	0.00721155	Logistic model	Top 1%
Apolipoprotein A	Burden/SKAT combined	NA	pr_auc	0.117073	0.11659	-0.000482549	-0.00412179	Logistic model	Top 1%
Apolipoprotein A	Burden/SKAT combined	NA	pr_auc	0.117073	0.117154	8.1332e-05	0.000694713	Logistic model	Top 1%
Apolipoprotein A	Burden/SKAT combined	NA	pr_auc	0.117073	0.11614	-0.000932571	-0.00796573	Logistic model	Top 1%
Apolipoprotein A	Burden/SKAT combined	NA	pr_auc	0.117073	0.117368	0.000295561	0.00252459	Logistic model	Top 1%
Apolipoprotein A	DeepRVAT discoveries	NA	pr_auc	0.117073	0.117557	0.000484178	0.0041357	Logistic model	Top 1%
Apolipoprotein A	DeepRVAT discoveries	NA	pr_auc	0.117073	0.11751	0.000436896	0.00373183	Logistic model	Top 1%
Apolipoprotein A	DeepRVAT discoveries	NA	pr_auc	0.117073	0.12019	0.00311686	0.0266232	Logistic model	Top 1%
Apolipoprotein A	DeepRVAT discoveries	NA	pr_auc	0.117073	0.122063	0.00499042	0.0426266	Logistic model	Top 1%
Apolipoprotein A	DeepRVAT discoveries	NA	pr_auc	0.117073	0.118432	0.00135942	0.0116117	Logistic model	Top 1%
Apolipoprotein A	DeepRVAT discoveries	NA	pr_auc	0.117073	0.116923	-0.000150372	-0.00128443	Logistic model	Top 1%
Apolipoprotein A	DeepRVAT discoveries	NA	pr_auc	0.117073	0.116949	-0.000123425	-0.00105426	Logistic model	Top 1%
Apolipoprotein A	DeepRVAT discoveries	NA	pr_auc	0.117073	0.116189	-0.000884229	-0.00755281	Logistic model	Top 1%
Apolipoprotein A	DeepRVAT discoveries	NA	pr_auc	0.117073	0.116847	-0.000225402	-0.00192531	Logistic model	Top 1%
Apolipoprotein A	Burden/SKAT combined	NA	pr_auc	0.0829943	0.0778035	-0.0051908	-0.062544	Logistic model	Bottom 1%
Apolipoprotein A	Burden/SKAT combined	NA	pr_auc	0.0829943	0.0955869	0.0125926	0.151729	Logistic model	Bottom 1%
Apolipoprotein A	Burden/SKAT combined	NA	pr_auc	0.0829943	0.0993911	0.0163968	0.197566	Logistic model	Bottom 1%
Apolipoprotein A	Burden/SKAT combined	NA	pr_auc	0.0829943	0.104198	0.0212035	0.255481	Logistic model	Bottom 1%
Apolipoprotein A	Burden/SKAT combined	NA	pr_auc	0.0829943	0.0962817	0.0132874	0.1601	Logistic model	Bottom 1%
Apolipoprotein A	Burden/SKAT combined	NA	pr_auc	0.0829943	0.0920272	0.00903299	0.108839	Logistic model	Bottom 1%
Apolipoprotein A	Burden/SKAT combined	NA	pr_auc	0.0829943	0.0898899	0.00689564	0.0830857	Logistic model	Bottom 1%
Apolipoprotein A	Burden/SKAT combined	NA	pr_auc	0.0829943	0.0805977	-0.0023966	-0.0288767	Logistic model	Bottom 1%
Apolipoprotein A	Burden/SKAT combined	NA	pr_auc	0.0829943	0.0789883	-0.004006	-0.0482684	Logistic model	Bottom 1%
Apolipoprotein A	DeepRVAT discoveries	NA	pr_auc	0.0829943	0.0778586	-0.00513564	-0.0618795	Logistic model	Bottom 1%
Apolipoprotein A	DeepRVAT discoveries	NA	pr_auc	0.0829943	0.096635	0.0136408	0.164358	Logistic model	Bottom 1%
Apolipoprotein A	DeepRVAT discoveries	NA	pr_auc	0.0829943	0.100703	0.0177085	0.213371	Logistic model	Bottom 1%
Apolipoprotein A	DeepRVAT discoveries	NA	pr_auc	0.0829943	0.104411	0.021417	0.258054	Logistic model	Bottom 1%
Apolipoprotein A	DeepRVAT discoveries	NA	pr_auc	0.0829943	0.0954111	0.0124169	0.149611	Logistic model	Bottom 1%
Apolipoprotein A	DeepRVAT discoveries	NA	pr_auc	0.0829943	0.0920809	0.00908667	0.109486	Logistic model	Bottom 1%
Apolipoprotein A	DeepRVAT discoveries	NA	pr_auc	0.0829943	0.0904033	0.00740904	0.0892717	Logistic model	Bottom 1%
Apolipoprotein A	DeepRVAT discoveries	NA	pr_auc	0.0829943	0.081232	-0.00176226	-0.0212335	Logistic model	Bottom 1%
Apolipoprotein A	DeepRVAT discoveries	NA	pr_auc	0.0829943	0.0789174	-0.00407683	-0.0491219	Logistic model	Bottom 1%
Apolipoprotein B	Burden/SKAT combined	NA	pr_auc	0.0537708	0.0525268	-0.001244	-0.0231352	Logistic model	Top 1%
Apolipoprotein B	Burden/SKAT combined	NA	pr_auc	0.0537708	0.0551414	0.00137055	0.0254887	Logistic model	Top 1%
Apolipoprotein B	Burden/SKAT combined	NA	pr_auc	0.0537708	0.0530898	-0.000680998	-0.0126648	Logistic model	Top 1%
Apolipoprotein B	Burden/SKAT combined	NA	pr_auc	0.0537708	0.0541979	0.000427112	0.0079432	Logistic model	Top 1%
Apolipoprotein B	Burden/SKAT combined	NA	pr_auc	0.0537708	0.05276	-0.00101081	-0.0187985	Logistic model	Top 1%
Apolipoprotein B	Burden/SKAT combined	NA	pr_auc	0.0537708	0.0533445	-0.000426332	-0.00792869	Logistic model	Top 1%
Apolipoprotein B	Burden/SKAT combined	NA	pr_auc	0.0537708	0.05401	0.000239157	0.0044477	Logistic model	Top 1%
Apolipoprotein B	Burden/SKAT combined	NA	pr_auc	0.0537708	0.0542083	0.000437461	0.00813567	Logistic model	Top 1%
Apolipoprotein B	Burden/SKAT combined	NA	pr_auc	0.0537708	0.0536578	-0.000112973	-0.00210101	Logistic model	Top 1%
Apolipoprotein B	DeepRVAT discoveries	NA	pr_auc	0.0537708	0.0523772	-0.00139366	-0.0259185	Logistic model	Top 1%
Apolipoprotein B	DeepRVAT discoveries	NA	pr_auc	0.0537708	0.0551348	0.00136399	0.0253667	Logistic model	Top 1%
Apolipoprotein B	DeepRVAT discoveries	NA	pr_auc	0.0537708	0.0530936	-0.000677231	-0.0125948	Logistic model	Top 1%
Apolipoprotein B	DeepRVAT discoveries	NA	pr_auc	0.0537708	0.0545209	0.000750041	0.0139488	Logistic model	Top 1%
Apolipoprotein B	DeepRVAT discoveries	NA	pr_auc	0.0537708	0.0529925	-0.000778355	-0.0144754	Logistic model	Top 1%
Apolipoprotein B	DeepRVAT discoveries	NA	pr_auc	0.0537708	0.0532115	-0.000559303	-0.0104016	Logistic model	Top 1%
Apolipoprotein B	DeepRVAT discoveries	NA	pr_auc	0.0537708	0.0538462	7.53608e-05	0.00140152	Logistic model	Top 1%
Apolipoprotein B	DeepRVAT discoveries	NA	pr_auc	0.0537708	0.0540619	0.000291128	0.00541423	Logistic model	Top 1%
Apolipoprotein B	DeepRVAT discoveries	NA	pr_auc	0.0537708	0.0537341	-3.67161e-05	-0.000682825	Logistic model	Top 1%
Apolipoprotein B	Burden/SKAT combined	NA	pr_auc	0.101898	0.101995	9.64152e-05	0.000946189	Logistic model	Bottom 1%
Apolipoprotein B	Burden/SKAT combined	NA	pr_auc	0.101898	0.0935017	-0.00839679	-0.0824035	Logistic model	Bottom 1%
Apolipoprotein B	Burden/SKAT combined	NA	pr_auc	0.101898	0.0989843	-0.00291419	-0.028599	Logistic model	Bottom 1%
Apolipoprotein B	Burden/SKAT combined	NA	pr_auc	0.101898	0.109358	0.00745992	0.0732093	Logistic model	Bottom 1%
Apolipoprotein B	Burden/SKAT combined	NA	pr_auc	0.101898	0.11432	0.0124211	0.121896	Logistic model	Bottom 1%
Apolipoprotein B	Burden/SKAT combined	NA	pr_auc	0.101898	0.099234	-0.00266453	-0.0261489	Logistic model	Bottom 1%
Apolipoprotein B	Burden/SKAT combined	NA	pr_auc	0.101898	0.0997201	-0.00217839	-0.0213781	Logistic model	Bottom 1%
Apolipoprotein B	Burden/SKAT combined	NA	pr_auc	0.101898	0.100052	-0.00184613	-0.0181173	Logistic model	Bottom 1%
Apolipoprotein B	Burden/SKAT combined	NA	pr_auc	0.101898	0.103047	0.00114801	0.0112663	Logistic model	Bottom 1%
Apolipoprotein B	DeepRVAT discoveries	NA	pr_auc	0.101898	0.101263	-0.000635238	-0.00623403	Logistic model	Bottom 1%
Apolipoprotein B	DeepRVAT discoveries	NA	pr_auc	0.101898	0.0927984	-0.00910014	-0.089306	Logistic model	Bottom 1%
Apolipoprotein B	DeepRVAT discoveries	NA	pr_auc	0.101898	0.0989872	-0.00291125	-0.0285701	Logistic model	Bottom 1%
Apolipoprotein B	DeepRVAT discoveries	NA	pr_auc	0.101898	0.108834	0.00693506	0.0680585	Logistic model	Bottom 1%
Apolipoprotein B	DeepRVAT discoveries	NA	pr_auc	0.101898	0.114598	0.0126995	0.124629	Logistic model	Bottom 1%
Apolipoprotein B	DeepRVAT discoveries	NA	pr_auc	0.101898	0.0988938	-0.00300471	-0.0294873	Logistic model	Bottom 1%
Apolipoprotein B	DeepRVAT discoveries	NA	pr_auc	0.101898	0.0999685	-0.00192999	-0.0189403	Logistic model	Bottom 1%
Apolipoprotein B	DeepRVAT discoveries	NA	pr_auc	0.101898	0.100464	-0.00143455	-0.0140783	Logistic model	Bottom 1%
Apolipoprotein B	DeepRVAT discoveries	NA	pr_auc	0.101898	0.102665	0.000766551	0.00752269	Logistic model	Bottom 1%
Calcium	Burden/SKAT combined	NA	pr_auc	0.0527049	0.0520676	-0.00063733	-0.0120924	Logistic model	Top 1%
Calcium	Burden/SKAT combined	NA	pr_auc	0.0527049	0.0567014	0.00399643	0.0758265	Logistic model	Top 1%
Calcium	Burden/SKAT combined	NA	pr_auc	0.0527049	0.0565899	0.00388498	0.073712	Logistic model	Top 1%
Calcium	Burden/SKAT combined	NA	pr_auc	0.0527049	0.0591536	0.00644862	0.122353	Logistic model	Top 1%
Calcium	Burden/SKAT combined	NA	pr_auc	0.0527049	0.0585301	0.00582519	0.110525	Logistic model	Top 1%
Calcium	Burden/SKAT combined	NA	pr_auc	0.0527049	0.0555725	0.00286757	0.054408	Logistic model	Top 1%
Calcium	Burden/SKAT combined	NA	pr_auc	0.0527049	0.0539501	0.00124513	0.0236245	Logistic model	Top 1%
Calcium	Burden/SKAT combined	NA	pr_auc	0.0527049	0.0526885	-1.64292e-05	-0.000311721	Logistic model	Top 1%
Calcium	Burden/SKAT combined	NA	pr_auc	0.0527049	0.0518041	-0.00090085	-0.0170923	Logistic model	Top 1%
Calcium	DeepRVAT discoveries	NA	pr_auc	0.0527049	0.0514889	-0.001216	-0.0230718	Logistic model	Top 1%
Calcium	DeepRVAT discoveries	NA	pr_auc	0.0527049	0.0566343	0.00392936	0.0745539	Logistic model	Top 1%
Calcium	DeepRVAT discoveries	NA	pr_auc	0.0527049	0.0564977	0.0037928	0.071963	Logistic model	Top 1%
Calcium	DeepRVAT discoveries	NA	pr_auc	0.0527049	0.0591166	0.0064117	0.121653	Logistic model	Top 1%
Calcium	DeepRVAT discoveries	NA	pr_auc	0.0527049	0.0587246	0.00601968	0.114215	Logistic model	Top 1%
Calcium	DeepRVAT discoveries	NA	pr_auc	0.0527049	0.0554917	0.00278677	0.0528749	Logistic model	Top 1%
Calcium	DeepRVAT discoveries	NA	pr_auc	0.0527049	0.0539296	0.00122462	0.0232353	Logistic model	Top 1%
Calcium	DeepRVAT discoveries	NA	pr_auc	0.0527049	0.0525715	-0.000133436	-0.00253175	Logistic model	Top 1%
Calcium	DeepRVAT discoveries	NA	pr_auc	0.0527049	0.0527124	7.49227e-06	0.000142155	Logistic model	Top 1%
Calcium	Burden/SKAT combined	NA	pr_auc	0.0420737	0.0419231	-0.000150561	-0.0035785	Logistic model	Bottom 1%
Calcium	Burden/SKAT combined	NA	pr_auc	0.0420737	0.0418316	-0.000242092	-0.00575401	Logistic model	Bottom 1%
Calcium	Burden/SKAT combined	NA	pr_auc	0.0420737	0.042265	0.000191383	0.00454876	Logistic model	Bottom 1%
Calcium	Burden/SKAT combined	NA	pr_auc	0.0420737	0.0422279	0.000154218	0.00366543	Logistic model	Bottom 1%
Calcium	Burden/SKAT combined	NA	pr_auc	0.0420737	0.0427444	0.00067075	0.0159423	Logistic model	Bottom 1%
Calcium	Burden/SKAT combined	NA	pr_auc	0.0420737	0.0419887	-8.49368e-05	-0.00201876	Logistic model	Bottom 1%
Calcium	Burden/SKAT combined	NA	pr_auc	0.0420737	0.0417451	-0.00032855	-0.00780893	Logistic model	Bottom 1%
Calcium	Burden/SKAT combined	NA	pr_auc	0.0420737	0.0417312	-0.000342423	-0.00813865	Logistic model	Bottom 1%
Calcium	Burden/SKAT combined	NA	pr_auc	0.0420737	0.0421006	2.69215e-05	0.000639866	Logistic model	Bottom 1%
Calcium	DeepRVAT discoveries	NA	pr_auc	0.0420737	0.0419913	-8.2348e-05	-0.00195724	Logistic model	Bottom 1%
Calcium	DeepRVAT discoveries	NA	pr_auc	0.0420737	0.0416395	-0.000434196	-0.0103199	Logistic model	Bottom 1%
Calcium	DeepRVAT discoveries	NA	pr_auc	0.0420737	0.042262	0.000188337	0.00447635	Logistic model	Bottom 1%
Calcium	DeepRVAT discoveries	NA	pr_auc	0.0420737	0.0421481	7.44317e-05	0.00176908	Logistic model	Bottom 1%
Calcium	DeepRVAT discoveries	NA	pr_auc	0.0420737	0.0426991	0.000625466	0.014866	Logistic model	Bottom 1%
Calcium	DeepRVAT discoveries	NA	pr_auc	0.0420737	0.0422456	0.000171903	0.00408575	Logistic model	Bottom 1%
Calcium	DeepRVAT discoveries	NA	pr_auc	0.0420737	0.0416637	-0.000409919	-0.00974289	Logistic model	Bottom 1%
Calcium	DeepRVAT discoveries	NA	pr_auc	0.0420737	0.0418423	-0.000231385	-0.00549951	Logistic model	Bottom 1%
Calcium	DeepRVAT discoveries	NA	pr_auc	0.0420737	0.0422861	0.00021241	0.00504853	Logistic model	Bottom 1%
Cholesterol	Burden/SKAT combined	NA	pr_auc	0.0547397	0.0551719	0.000432171	0.00789502	Logistic model	Top 1%
Cholesterol	Burden/SKAT combined	NA	pr_auc	0.0547397	0.0638134	0.00907368	0.165761	Logistic model	Top 1%
Cholesterol	Burden/SKAT combined	NA	pr_auc	0.0547397	0.0592781	0.00453841	0.082909	Logistic model	Top 1%
Cholesterol	Burden/SKAT combined	NA	pr_auc	0.0547397	0.0641927	0.00945298	0.17269	Logistic model	Top 1%
Cholesterol	Burden/SKAT combined	NA	pr_auc	0.0547397	0.056155	0.00141527	0.0258546	Logistic model	Top 1%
Cholesterol	Burden/SKAT combined	NA	pr_auc	0.0547397	0.0579388	0.0031991	0.0584421	Logistic model	Top 1%
Cholesterol	Burden/SKAT combined	NA	pr_auc	0.0547397	0.0573577	0.00261802	0.0478267	Logistic model	Top 1%
Cholesterol	Burden/SKAT combined	NA	pr_auc	0.0547397	0.053802	-0.000937661	-0.0171295	Logistic model	Top 1%
Cholesterol	Burden/SKAT combined	NA	pr_auc	0.0547397	0.0544298	-0.000309924	-0.00566179	Logistic model	Top 1%
Cholesterol	DeepRVAT discoveries	NA	pr_auc	0.0547397	0.0550665	0.000326782	0.00596975	Logistic model	Top 1%
Cholesterol	DeepRVAT discoveries	NA	pr_auc	0.0547397	0.0640747	0.00933506	0.170536	Logistic model	Top 1%
Cholesterol	DeepRVAT discoveries	NA	pr_auc	0.0547397	0.0593614	0.00462169	0.0844304	Logistic model	Top 1%
Cholesterol	DeepRVAT discoveries	NA	pr_auc	0.0547397	0.0648335	0.0100939	0.184397	Logistic model	Top 1%
Cholesterol	DeepRVAT discoveries	NA	pr_auc	0.0547397	0.0565333	0.00179357	0.0327655	Logistic model	Top 1%
Cholesterol	DeepRVAT discoveries	NA	pr_auc	0.0547397	0.0578584	0.00311871	0.0569735	Logistic model	Top 1%
Cholesterol	DeepRVAT discoveries	NA	pr_auc	0.0547397	0.0569545	0.00221485	0.0404614	Logistic model	Top 1%
Cholesterol	DeepRVAT discoveries	NA	pr_auc	0.0547397	0.0538019	-0.00093782	-0.0171324	Logistic model	Top 1%
Cholesterol	DeepRVAT discoveries	NA	pr_auc	0.0547397	0.0551998	0.000460144	0.00840605	Logistic model	Top 1%
Cholesterol	Burden/SKAT combined	NA	pr_auc	0.052228	0.0593119	0.00708392	0.135635	Logistic model	Bottom 1%
Cholesterol	Burden/SKAT combined	NA	pr_auc	0.052228	0.057388	0.00515995	0.0987966	Logistic model	Bottom 1%
Cholesterol	Burden/SKAT combined	NA	pr_auc	0.052228	0.0680614	0.0158334	0.303159	Logistic model	Bottom 1%
Cholesterol	Burden/SKAT combined	NA	pr_auc	0.052228	0.0845497	0.0323217	0.618858	Logistic model	Bottom 1%
Cholesterol	Burden/SKAT combined	NA	pr_auc	0.052228	0.0887762	0.0365481	0.69978	Logistic model	Bottom 1%
Cholesterol	Burden/SKAT combined	NA	pr_auc	0.052228	0.054489	0.00226101	0.0432911	Logistic model	Bottom 1%
Cholesterol	Burden/SKAT combined	NA	pr_auc	0.052228	0.0565196	0.00429158	0.08217	Logistic model	Bottom 1%
Cholesterol	Burden/SKAT combined	NA	pr_auc	0.052228	0.0535221	0.00129411	0.0247781	Logistic model	Bottom 1%
Cholesterol	Burden/SKAT combined	NA	pr_auc	0.052228	0.0655178	0.0132898	0.254457	Logistic model	Bottom 1%
Cholesterol	DeepRVAT discoveries	NA	pr_auc	0.052228	0.0594654	0.00723736	0.138572	Logistic model	Bottom 1%
Cholesterol	DeepRVAT discoveries	NA	pr_auc	0.052228	0.0572906	0.00506257	0.096932	Logistic model	Bottom 1%
Cholesterol	DeepRVAT discoveries	NA	pr_auc	0.052228	0.068601	0.016373	0.313491	Logistic model	Bottom 1%
Cholesterol	DeepRVAT discoveries	NA	pr_auc	0.052228	0.0852302	0.0330022	0.631886	Logistic model	Bottom 1%
Cholesterol	DeepRVAT discoveries	NA	pr_auc	0.052228	0.0886489	0.0364208	0.697343	Logistic model	Bottom 1%
Cholesterol	DeepRVAT discoveries	NA	pr_auc	0.052228	0.0543965	0.00216847	0.0415193	Logistic model	Bottom 1%
Cholesterol	DeepRVAT discoveries	NA	pr_auc	0.052228	0.0569454	0.0047174	0.0903231	Logistic model	Bottom 1%
Cholesterol	DeepRVAT discoveries	NA	pr_auc	0.052228	0.0534148	0.00118674	0.0227222	Logistic model	Bottom 1%
Cholesterol	DeepRVAT discoveries	NA	pr_auc	0.052228	0.0650942	0.0128662	0.246346	Logistic model	Bottom 1%
HDL cholesterol	Burden/SKAT combined	NA	pr_auc	0.147522	0.149389	0.00186692	0.0126552	Logistic model	Top 1%
HDL cholesterol	Burden/SKAT combined	NA	pr_auc	0.147522	0.149803	0.00228177	0.0154674	Logistic model	Top 1%
HDL cholesterol	Burden/SKAT combined	NA	pr_auc	0.147522	0.149337	0.00181538	0.0123059	Logistic model	Top 1%
HDL cholesterol	Burden/SKAT combined	NA	pr_auc	0.147522	0.151297	0.00377552	0.025593	Logistic model	Top 1%
HDL cholesterol	Burden/SKAT combined	NA	pr_auc	0.147522	0.148825	0.0013031	0.00883331	Logistic model	Top 1%
HDL cholesterol	Burden/SKAT combined	NA	pr_auc	0.147522	0.148679	0.00115745	0.00784598	Logistic model	Top 1%
HDL cholesterol	Burden/SKAT combined	NA	pr_auc	0.147522	0.149997	0.00247485	0.0167762	Logistic model	Top 1%
HDL cholesterol	Burden/SKAT combined	NA	pr_auc	0.147522	0.145525	-0.00199718	-0.0135382	Logistic model	Top 1%
HDL cholesterol	Burden/SKAT combined	NA	pr_auc	0.147522	0.149081	0.00155961	0.0105721	Logistic model	Top 1%
HDL cholesterol	DeepRVAT discoveries	NA	pr_auc	0.147522	0.149674	0.00215202	0.0145878	Logistic model	Top 1%
HDL cholesterol	DeepRVAT discoveries	NA	pr_auc	0.147522	0.149815	0.00229374	0.0155485	Logistic model	Top 1%
HDL cholesterol	DeepRVAT discoveries	NA	pr_auc	0.147522	0.149212	0.00169027	0.0114578	Logistic model	Top 1%
HDL cholesterol	DeepRVAT discoveries	NA	pr_auc	0.147522	0.151979	0.00445703	0.0302127	Logistic model	Top 1%
HDL cholesterol	DeepRVAT discoveries	NA	pr_auc	0.147522	0.15049	0.00296792	0.0201185	Logistic model	Top 1%
HDL cholesterol	DeepRVAT discoveries	NA	pr_auc	0.147522	0.148395	0.000873527	0.00592134	Logistic model	Top 1%
HDL cholesterol	DeepRVAT discoveries	NA	pr_auc	0.147522	0.149219	0.00169718	0.0115046	Logistic model	Top 1%
HDL cholesterol	DeepRVAT discoveries	NA	pr_auc	0.147522	0.144733	-0.00278845	-0.018902	Logistic model	Top 1%
HDL cholesterol	DeepRVAT discoveries	NA	pr_auc	0.147522	0.149797	0.00227557	0.0154253	Logistic model	Top 1%
HDL cholesterol	Burden/SKAT combined	NA	pr_auc	0.136383	0.133325	-0.00305726	-0.0224168	Logistic model	Bottom 1%
HDL cholesterol	Burden/SKAT combined	NA	pr_auc	0.136383	0.156322	0.0199396	0.146203	Logistic model	Bottom 1%
HDL cholesterol	Burden/SKAT combined	NA	pr_auc	0.136383	0.152794	0.0164111	0.120331	Logistic model	Bottom 1%
HDL cholesterol	Burden/SKAT combined	NA	pr_auc	0.136383	0.156962	0.0205792	0.150893	Logistic model	Bottom 1%
HDL cholesterol	Burden/SKAT combined	NA	pr_auc	0.136383	0.145944	0.00956184	0.0701104	Logistic model	Bottom 1%
HDL cholesterol	Burden/SKAT combined	NA	pr_auc	0.136383	0.147019	0.0106366	0.0779909	Logistic model	Bottom 1%
HDL cholesterol	Burden/SKAT combined	NA	pr_auc	0.136383	0.148019	0.0116363	0.0853214	Logistic model	Bottom 1%
HDL cholesterol	Burden/SKAT combined	NA	pr_auc	0.136383	0.137035	0.000652777	0.00478637	Logistic model	Bottom 1%
HDL cholesterol	Burden/SKAT combined	NA	pr_auc	0.136383	0.138987	0.00260402	0.0190935	Logistic model	Bottom 1%
HDL cholesterol	DeepRVAT discoveries	NA	pr_auc	0.136383	0.134214	-0.00216817	-0.0158977	Logistic model	Bottom 1%
HDL cholesterol	DeepRVAT discoveries	NA	pr_auc	0.136383	0.156933	0.0205503	0.150682	Logistic model	Bottom 1%
HDL cholesterol	DeepRVAT discoveries	NA	pr_auc	0.136383	0.152854	0.0164713	0.120773	Logistic model	Bottom 1%
HDL cholesterol	DeepRVAT discoveries	NA	pr_auc	0.136383	0.15731	0.0209279	0.15345	Logistic model	Bottom 1%
HDL cholesterol	DeepRVAT discoveries	NA	pr_auc	0.136383	0.145566	0.00918327	0.0673347	Logistic model	Bottom 1%
HDL cholesterol	DeepRVAT discoveries	NA	pr_auc	0.136383	0.146904	0.0105213	0.0771458	Logistic model	Bottom 1%
HDL cholesterol	DeepRVAT discoveries	NA	pr_auc	0.136383	0.148475	0.0120924	0.0886655	Logistic model	Bottom 1%
HDL cholesterol	DeepRVAT discoveries	NA	pr_auc	0.136383	0.136474	9.11986e-05	0.000668697	Logistic model	Bottom 1%
HDL cholesterol	DeepRVAT discoveries	NA	pr_auc	0.136383	0.139593	0.00321093	0.0235435	Logistic model	Bottom 1%
IGF-1	Burden/SKAT combined	NA	pr_auc	0.0897568	0.0898486	9.18377e-05	0.00102318	Logistic model	Top 1%
IGF-1	Burden/SKAT combined	NA	pr_auc	0.0897568	0.0901603	0.00040353	0.00449582	Logistic model	Top 1%
IGF-1	Burden/SKAT combined	NA	pr_auc	0.0897568	0.0899835	0.000226707	0.00252579	Logistic model	Top 1%
IGF-1	Burden/SKAT combined	NA	pr_auc	0.0897568	0.0897278	-2.89969e-05	-0.000323061	Logistic model	Top 1%
IGF-1	Burden/SKAT combined	NA	pr_auc	0.0897568	0.0896481	-0.000108717	-0.00121124	Logistic model	Top 1%
IGF-1	Burden/SKAT combined	NA	pr_auc	0.0897568	0.0900898	0.00033301	0.00371014	Logistic model	Top 1%
IGF-1	Burden/SKAT combined	NA	pr_auc	0.0897568	0.0900851	0.000328341	0.00365812	Logistic model	Top 1%
IGF-1	Burden/SKAT combined	NA	pr_auc	0.0897568	0.0897566	-1.95634e-07	-2.1796e-06	Logistic model	Top 1%
IGF-1	Burden/SKAT combined	NA	pr_auc	0.0897568	0.0898321	7.5332e-05	0.00083929	Logistic model	Top 1%
IGF-1	DeepRVAT discoveries	NA	pr_auc	0.0897568	0.0901034	0.00034658	0.00386132	Logistic model	Top 1%
IGF-1	DeepRVAT discoveries	NA	pr_auc	0.0897568	0.0909383	0.00118154	0.0131638	Logistic model	Top 1%
IGF-1	DeepRVAT discoveries	NA	pr_auc	0.0897568	0.0911574	0.00140066	0.015605	Logistic model	Top 1%
IGF-1	DeepRVAT discoveries	NA	pr_auc	0.0897568	0.0901742	0.000417419	0.00465056	Logistic model	Top 1%
IGF-1	DeepRVAT discoveries	NA	pr_auc	0.0897568	0.0898654	0.000108656	0.00121056	Logistic model	Top 1%
IGF-1	DeepRVAT discoveries	NA	pr_auc	0.0897568	0.0912368	0.00147999	0.0164889	Logistic model	Top 1%
IGF-1	DeepRVAT discoveries	NA	pr_auc	0.0897568	0.0908292	0.0010724	0.0119479	Logistic model	Top 1%
IGF-1	DeepRVAT discoveries	NA	pr_auc	0.0897568	0.090022	0.000265199	0.00295464	Logistic model	Top 1%
IGF-1	DeepRVAT discoveries	NA	pr_auc	0.0897568	0.089163	-0.000593811	-0.00661578	Logistic model	Top 1%
IGF-1	Burden/SKAT combined	NA	pr_auc	0.104809	0.1041	-0.000709008	-0.00676475	Logistic model	Bottom 1%
IGF-1	Burden/SKAT combined	NA	pr_auc	0.104809	0.106218	0.00140874	0.013441	Logistic model	Bottom 1%
IGF-1	Burden/SKAT combined	NA	pr_auc	0.104809	0.105468	0.000659081	0.00628838	Logistic model	Bottom 1%
IGF-1	Burden/SKAT combined	NA	pr_auc	0.104809	0.104959	0.000150267	0.00143372	Logistic model	Bottom 1%
IGF-1	Burden/SKAT combined	NA	pr_auc	0.104809	0.104768	-4.11294e-05	-0.000392422	Logistic model	Bottom 1%
IGF-1	Burden/SKAT combined	NA	pr_auc	0.104809	0.105549	0.000740037	0.0070608	Logistic model	Bottom 1%
IGF-1	Burden/SKAT combined	NA	pr_auc	0.104809	0.10555	0.000740605	0.00706622	Logistic model	Bottom 1%
IGF-1	Burden/SKAT combined	NA	pr_auc	0.104809	0.105203	0.000393761	0.00375693	Logistic model	Bottom 1%
IGF-1	Burden/SKAT combined	NA	pr_auc	0.104809	0.104666	-0.000143071	-0.00136506	Logistic model	Bottom 1%
IGF-1	DeepRVAT discoveries	NA	pr_auc	0.104809	0.103863	-0.000946326	-0.00902904	Logistic model	Bottom 1%
IGF-1	DeepRVAT discoveries	NA	pr_auc	0.104809	0.106007	0.00119757	0.0114262	Logistic model	Bottom 1%
IGF-1	DeepRVAT discoveries	NA	pr_auc	0.104809	0.105719	0.000910281	0.00868513	Logistic model	Bottom 1%
IGF-1	DeepRVAT discoveries	NA	pr_auc	0.104809	0.105249	0.000439534	0.00419366	Logistic model	Bottom 1%
IGF-1	DeepRVAT discoveries	NA	pr_auc	0.104809	0.104644	-0.000165347	-0.0015776	Logistic model	Bottom 1%
IGF-1	DeepRVAT discoveries	NA	pr_auc	0.104809	0.105801	0.0009917	0.00946195	Logistic model	Bottom 1%
IGF-1	DeepRVAT discoveries	NA	pr_auc	0.104809	0.105642	0.000832774	0.00794561	Logistic model	Bottom 1%
IGF-1	DeepRVAT discoveries	NA	pr_auc	0.104809	0.105046	0.000236417	0.00225569	Logistic model	Bottom 1%
IGF-1	DeepRVAT discoveries	NA	pr_auc	0.104809	0.104501	-0.000307958	-0.00293828	Logistic model	Bottom 1%
LDL direct	Burden/SKAT combined	NA	pr_auc	0.0438147	0.0471187	0.003304	0.0754083	Logistic model	Top 1%
LDL direct	Burden/SKAT combined	NA	pr_auc	0.0438147	0.0560028	0.012188	0.278171	Logistic model	Top 1%
LDL direct	Burden/SKAT combined	NA	pr_auc	0.0438147	0.0511665	0.00735179	0.167793	Logistic model	Top 1%
LDL direct	Burden/SKAT combined	NA	pr_auc	0.0438147	0.0581054	0.0142906	0.32616	Logistic model	Top 1%
LDL direct	Burden/SKAT combined	NA	pr_auc	0.0438147	0.0488251	0.00501031	0.114352	Logistic model	Top 1%
LDL direct	Burden/SKAT combined	NA	pr_auc	0.0438147	0.0484627	0.00464791	0.106081	Logistic model	Top 1%
LDL direct	Burden/SKAT combined	NA	pr_auc	0.0438147	0.0472737	0.00345897	0.0789454	Logistic model	Top 1%
LDL direct	Burden/SKAT combined	NA	pr_auc	0.0438147	0.0431326	-0.000682173	-0.0155695	Logistic model	Top 1%
LDL direct	Burden/SKAT combined	NA	pr_auc	0.0438147	0.0441381	0.00032336	0.00738017	Logistic model	Top 1%
LDL direct	DeepRVAT discoveries	NA	pr_auc	0.0438147	0.0463757	0.00256094	0.0584494	Logistic model	Top 1%
LDL direct	DeepRVAT discoveries	NA	pr_auc	0.0438147	0.0558694	0.0120547	0.275128	Logistic model	Top 1%
LDL direct	DeepRVAT discoveries	NA	pr_auc	0.0438147	0.0508959	0.00708115	0.161616	Logistic model	Top 1%
LDL direct	DeepRVAT discoveries	NA	pr_auc	0.0438147	0.058087	0.0142722	0.325741	Logistic model	Top 1%
LDL direct	DeepRVAT discoveries	NA	pr_auc	0.0438147	0.048923	0.0051083	0.116589	Logistic model	Top 1%
LDL direct	DeepRVAT discoveries	NA	pr_auc	0.0438147	0.0478141	0.00399934	0.0912784	Logistic model	Top 1%
LDL direct	DeepRVAT discoveries	NA	pr_auc	0.0438147	0.0467478	0.00293309	0.066943	Logistic model	Top 1%
LDL direct	DeepRVAT discoveries	NA	pr_auc	0.0438147	0.0436408	-0.00017391	-0.00396921	Logistic model	Top 1%
LDL direct	DeepRVAT discoveries	NA	pr_auc	0.0438147	0.0446306	0.000815847	0.0186204	Logistic model	Top 1%
LDL direct	Burden/SKAT combined	NA	pr_auc	0.0942107	0.107528	0.0133178	0.141362	Logistic model	Bottom 1%
LDL direct	Burden/SKAT combined	NA	pr_auc	0.0942107	0.0959275	0.00171685	0.0182235	Logistic model	Bottom 1%
LDL direct	Burden/SKAT combined	NA	pr_auc	0.0942107	0.118548	0.0243372	0.258327	Logistic model	Bottom 1%
LDL direct	Burden/SKAT combined	NA	pr_auc	0.0942107	0.146113	0.0519025	0.550919	Logistic model	Bottom 1%
LDL direct	Burden/SKAT combined	NA	pr_auc	0.0942107	0.153922	0.0597117	0.633811	Logistic model	Bottom 1%
LDL direct	Burden/SKAT combined	NA	pr_auc	0.0942107	0.0946557	0.000445049	0.00472397	Logistic model	Bottom 1%
LDL direct	Burden/SKAT combined	NA	pr_auc	0.0942107	0.0968202	0.00260951	0.0276986	Logistic model	Bottom 1%
LDL direct	Burden/SKAT combined	NA	pr_auc	0.0942107	0.096239	0.00202834	0.0215298	Logistic model	Bottom 1%
LDL direct	Burden/SKAT combined	NA	pr_auc	0.0942107	0.110062	0.0158509	0.168249	Logistic model	Bottom 1%
LDL direct	DeepRVAT discoveries	NA	pr_auc	0.0942107	0.105478	0.0112669	0.119592	Logistic model	Bottom 1%
LDL direct	DeepRVAT discoveries	NA	pr_auc	0.0942107	0.0917597	-0.00245096	-0.0260158	Logistic model	Bottom 1%
LDL direct	DeepRVAT discoveries	NA	pr_auc	0.0942107	0.116754	0.0225429	0.239282	Logistic model	Bottom 1%
LDL direct	DeepRVAT discoveries	NA	pr_auc	0.0942107	0.144	0.0497892	0.528488	Logistic model	Bottom 1%
LDL direct	DeepRVAT discoveries	NA	pr_auc	0.0942107	0.154684	0.0604738	0.641899	Logistic model	Bottom 1%
LDL direct	DeepRVAT discoveries	NA	pr_auc	0.0942107	0.0927151	-0.0014956	-0.015875	Logistic model	Bottom 1%
LDL direct	DeepRVAT discoveries	NA	pr_auc	0.0942107	0.0934721	-0.000738551	-0.00783936	Logistic model	Bottom 1%
LDL direct	DeepRVAT discoveries	NA	pr_auc	0.0942107	0.0943452	0.000134529	0.00142796	Logistic model	Bottom 1%
LDL direct	DeepRVAT discoveries	NA	pr_auc	0.0942107	0.109368	0.015157	0.160884	Logistic model	Bottom 1%
SHBG	Burden/SKAT combined	NA	pr_auc	0.0667415	0.0662153	-0.000526194	-0.00788406	Logistic model	Top 1%
SHBG	Burden/SKAT combined	NA	pr_auc	0.0667415	0.0662707	-0.000470788	-0.0070539	Logistic model	Top 1%
SHBG	Burden/SKAT combined	NA	pr_auc	0.0667415	0.0665978	-0.000143685	-0.00215286	Logistic model	Top 1%
SHBG	Burden/SKAT combined	NA	pr_auc	0.0667415	0.0665416	-0.000199926	-0.00299552	Logistic model	Top 1%
SHBG	Burden/SKAT combined	NA	pr_auc	0.0667415	0.0669061	0.000164617	0.00246648	Logistic model	Top 1%
SHBG	Burden/SKAT combined	NA	pr_auc	0.0667415	0.0665316	-0.000209903	-0.00314501	Logistic model	Top 1%
SHBG	Burden/SKAT combined	NA	pr_auc	0.0667415	0.0666375	-0.000104056	-0.00155909	Logistic model	Top 1%
SHBG	Burden/SKAT combined	NA	pr_auc	0.0667415	0.0667473	5.72447e-06	8.57707e-05	Logistic model	Top 1%
SHBG	Burden/SKAT combined	NA	pr_auc	0.0667415	0.0665167	-0.000224855	-0.00336904	Logistic model	Top 1%
SHBG	DeepRVAT discoveries	NA	pr_auc	0.0667415	0.0663806	-0.000360893	-0.00540733	Logistic model	Top 1%
SHBG	DeepRVAT discoveries	NA	pr_auc	0.0667415	0.0662866	-0.000454946	-0.00681653	Logistic model	Top 1%
SHBG	DeepRVAT discoveries	NA	pr_auc	0.0667415	0.0665185	-0.000223005	-0.00334132	Logistic model	Top 1%
SHBG	DeepRVAT discoveries	NA	pr_auc	0.0667415	0.0665537	-0.000187838	-0.0028144	Logistic model	Top 1%
SHBG	DeepRVAT discoveries	NA	pr_auc	0.0667415	0.0658251	-0.000916471	-0.0137316	Logistic model	Top 1%
SHBG	DeepRVAT discoveries	NA	pr_auc	0.0667415	0.0661013	-0.00064022	-0.00959252	Logistic model	Top 1%
SHBG	DeepRVAT discoveries	NA	pr_auc	0.0667415	0.0666558	-8.57515e-05	-0.00128483	Logistic model	Top 1%
SHBG	DeepRVAT discoveries	NA	pr_auc	0.0667415	0.0663675	-0.000374033	-0.0056042	Logistic model	Top 1%
SHBG	DeepRVAT discoveries	NA	pr_auc	0.0667415	0.0667448	3.27581e-06	4.9082e-05	Logistic model	Top 1%
SHBG	Burden/SKAT combined	NA	pr_auc	0.155979	0.151229	-0.00474996	-0.0304525	Logistic model	Bottom 1%
SHBG	Burden/SKAT combined	NA	pr_auc	0.155979	0.15492	-0.00105881	-0.00678812	Logistic model	Bottom 1%
SHBG	Burden/SKAT combined	NA	pr_auc	0.155979	0.165232	0.00925339	0.0593246	Logistic model	Bottom 1%
SHBG	Burden/SKAT combined	NA	pr_auc	0.155979	0.164544	0.0085648	0.0549099	Logistic model	Bottom 1%
SHBG	Burden/SKAT combined	NA	pr_auc	0.155979	0.164276	0.0082969	0.0531924	Logistic model	Bottom 1%
SHBG	Burden/SKAT combined	NA	pr_auc	0.155979	0.157795	0.00181606	0.011643	Logistic model	Bottom 1%
SHBG	Burden/SKAT combined	NA	pr_auc	0.155979	0.15708	0.0011004	0.00705479	Logistic model	Bottom 1%
SHBG	Burden/SKAT combined	NA	pr_auc	0.155979	0.153976	-0.00200346	-0.0128444	Logistic model	Bottom 1%
SHBG	Burden/SKAT combined	NA	pr_auc	0.155979	0.14438	-0.0115986	-0.0743601	Logistic model	Bottom 1%
SHBG	DeepRVAT discoveries	NA	pr_auc	0.155979	0.151463	-0.00451565	-0.0289504	Logistic model	Bottom 1%
SHBG	DeepRVAT discoveries	NA	pr_auc	0.155979	0.155139	-0.000839798	-0.00538404	Logistic model	Bottom 1%
SHBG	DeepRVAT discoveries	NA	pr_auc	0.155979	0.164313	0.00833391	0.0534297	Logistic model	Bottom 1%
SHBG	DeepRVAT discoveries	NA	pr_auc	0.155979	0.16349	0.00751095	0.0481535	Logistic model	Bottom 1%
SHBG	DeepRVAT discoveries	NA	pr_auc	0.155979	0.164058	0.00807926	0.0517971	Logistic model	Bottom 1%
SHBG	DeepRVAT discoveries	NA	pr_auc	0.155979	0.156245	0.000266312	0.00170736	Logistic model	Bottom 1%
SHBG	DeepRVAT discoveries	NA	pr_auc	0.155979	0.156371	0.000391767	0.00251166	Logistic model	Bottom 1%
SHBG	DeepRVAT discoveries	NA	pr_auc	0.155979	0.154345	-0.00163368	-0.0104737	Logistic model	Bottom 1%
SHBG	DeepRVAT discoveries	NA	pr_auc	0.155979	0.144196	-0.0117828	-0.075541	Logistic model	Bottom 1%
Total bilirubin	Burden/SKAT combined	NA	pr_auc	0.268038	0.257796	-0.0102419	-0.0382105	Logistic model	Top 1%
Total bilirubin	Burden/SKAT combined	NA	pr_auc	0.268038	0.270068	0.00203029	0.00757464	Logistic model	Top 1%
Total bilirubin	Burden/SKAT combined	NA	pr_auc	0.268038	0.266338	-0.00169956	-0.00634077	Logistic model	Top 1%
Total bilirubin	Burden/SKAT combined	NA	pr_auc	0.268038	0.269271	0.00123359	0.00460229	Logistic model	Top 1%
Total bilirubin	Burden/SKAT combined	NA	pr_auc	0.268038	0.266165	-0.00187299	-0.00698778	Logistic model	Top 1%
Total bilirubin	Burden/SKAT combined	NA	pr_auc	0.268038	0.267807	-0.000230492	-0.000859926	Logistic model	Top 1%
Total bilirubin	Burden/SKAT combined	NA	pr_auc	0.268038	0.266849	-0.00118824	-0.00443313	Logistic model	Top 1%
Total bilirubin	Burden/SKAT combined	NA	pr_auc	0.268038	0.260746	-0.00729183	-0.0272045	Logistic model	Top 1%
Total bilirubin	Burden/SKAT combined	NA	pr_auc	0.268038	0.257291	-0.0107463	-0.0400924	Logistic model	Top 1%
Total bilirubin	DeepRVAT discoveries	NA	pr_auc	0.268038	0.258767	-0.0092709	-0.0345881	Logistic model	Top 1%
Total bilirubin	DeepRVAT discoveries	NA	pr_auc	0.268038	0.272162	0.00412485	0.0153891	Logistic model	Top 1%
Total bilirubin	DeepRVAT discoveries	NA	pr_auc	0.268038	0.269274	0.00123599	0.00461127	Logistic model	Top 1%
Total bilirubin	DeepRVAT discoveries	NA	pr_auc	0.268038	0.268585	0.000546975	0.00204067	Logistic model	Top 1%
Total bilirubin	DeepRVAT discoveries	NA	pr_auc	0.268038	0.266967	-0.00107025	-0.00399292	Logistic model	Top 1%
Total bilirubin	DeepRVAT discoveries	NA	pr_auc	0.268038	0.266681	-0.00135646	-0.00506072	Logistic model	Top 1%
Total bilirubin	DeepRVAT discoveries	NA	pr_auc	0.268038	0.26759	-0.000447295	-0.00166878	Logistic model	Top 1%
Total bilirubin	DeepRVAT discoveries	NA	pr_auc	0.268038	0.260777	-0.00726059	-0.027088	Logistic model	Top 1%
Total bilirubin	DeepRVAT discoveries	NA	pr_auc	0.268038	0.257203	-0.0108346	-0.0404221	Logistic model	Top 1%
Total bilirubin	Burden/SKAT combined	NA	pr_auc	0.0657396	0.0598596	-0.00588	-0.0894438	Logistic model	Bottom 1%
Total bilirubin	Burden/SKAT combined	NA	pr_auc	0.0657396	0.0588804	-0.00685919	-0.104339	Logistic model	Bottom 1%
Total bilirubin	Burden/SKAT combined	NA	pr_auc	0.0657396	0.0615463	-0.0041933	-0.0637865	Logistic model	Bottom 1%
Total bilirubin	Burden/SKAT combined	NA	pr_auc	0.0657396	0.0612867	-0.00445285	-0.0677346	Logistic model	Bottom 1%
Total bilirubin	Burden/SKAT combined	NA	pr_auc	0.0657396	0.0605807	-0.00515885	-0.078474	Logistic model	Bottom 1%
Total bilirubin	Burden/SKAT combined	NA	pr_auc	0.0657396	0.057757	-0.00798262	-0.121428	Logistic model	Bottom 1%
Total bilirubin	Burden/SKAT combined	NA	pr_auc	0.0657396	0.0657424	2.78263e-06	4.2328e-05	Logistic model	Bottom 1%
Total bilirubin	Burden/SKAT combined	NA	pr_auc	0.0657396	0.0636792	-0.00206041	-0.031342	Logistic model	Bottom 1%
Total bilirubin	Burden/SKAT combined	NA	pr_auc	0.0657396	0.0617483	-0.00399129	-0.0607136	Logistic model	Bottom 1%
Total bilirubin	DeepRVAT discoveries	NA	pr_auc	0.0657396	0.0603238	-0.00541575	-0.0823818	Logistic model	Bottom 1%
Total bilirubin	DeepRVAT discoveries	NA	pr_auc	0.0657396	0.0589105	-0.00682911	-0.103881	Logistic model	Bottom 1%
Total bilirubin	DeepRVAT discoveries	NA	pr_auc	0.0657396	0.0621342	-0.00360542	-0.0548439	Logistic model	Bottom 1%
Total bilirubin	DeepRVAT discoveries	NA	pr_auc	0.0657396	0.0616722	-0.0040674	-0.0618714	Logistic model	Bottom 1%
Total bilirubin	DeepRVAT discoveries	NA	pr_auc	0.0657396	0.0615802	-0.00415936	-0.0632702	Logistic model	Bottom 1%
Total bilirubin	DeepRVAT discoveries	NA	pr_auc	0.0657396	0.0575959	-0.00814373	-0.123879	Logistic model	Bottom 1%
Total bilirubin	DeepRVAT discoveries	NA	pr_auc	0.0657396	0.0654929	-0.000246641	-0.00375178	Logistic model	Bottom 1%
Total bilirubin	DeepRVAT discoveries	NA	pr_auc	0.0657396	0.0634026	-0.00233702	-0.0355497	Logistic model	Bottom 1%
Total bilirubin	DeepRVAT discoveries	NA	pr_auc	0.0657396	0.0616396	-0.00409994	-0.0623664	Logistic model	Bottom 1%
Triglycerides	Burden/SKAT combined	NA	pr_auc	0.113554	0.111341	-0.00221264	-0.0194854	Logistic model	Top 1%
Triglycerides	Burden/SKAT combined	NA	pr_auc	0.113554	0.114539	0.000984669	0.00867136	Logistic model	Top 1%
Triglycerides	Burden/SKAT combined	NA	pr_auc	0.113554	0.117899	0.0043447	0.038261	Logistic model	Top 1%
Triglycerides	Burden/SKAT combined	NA	pr_auc	0.113554	0.11806	0.00450563	0.0396783	Logistic model	Top 1%
Triglycerides	Burden/SKAT combined	NA	pr_auc	0.113554	0.117078	0.00352361	0.0310302	Logistic model	Top 1%
Triglycerides	Burden/SKAT combined	NA	pr_auc	0.113554	0.11503	0.00147599	0.0129981	Logistic model	Top 1%
Triglycerides	Burden/SKAT combined	NA	pr_auc	0.113554	0.114587	0.00103313	0.00909809	Logistic model	Top 1%
Triglycerides	Burden/SKAT combined	NA	pr_auc	0.113554	0.113953	0.000398368	0.00350818	Logistic model	Top 1%
Triglycerides	Burden/SKAT combined	NA	pr_auc	0.113554	0.111087	-0.00246738	-0.0217287	Logistic model	Top 1%
Triglycerides	DeepRVAT discoveries	NA	pr_auc	0.113554	0.111964	-0.00159051	-0.0140067	Logistic model	Top 1%
Triglycerides	DeepRVAT discoveries	NA	pr_auc	0.113554	0.114416	0.000862222	0.00759305	Logistic model	Top 1%
Triglycerides	DeepRVAT discoveries	NA	pr_auc	0.113554	0.117965	0.00441058	0.0388412	Logistic model	Top 1%
Triglycerides	DeepRVAT discoveries	NA	pr_auc	0.113554	0.11902	0.0054658	0.0481338	Logistic model	Top 1%
Triglycerides	DeepRVAT discoveries	NA	pr_auc	0.113554	0.117258	0.00370355	0.0326148	Logistic model	Top 1%
Triglycerides	DeepRVAT discoveries	NA	pr_auc	0.113554	0.114733	0.00117855	0.0103787	Logistic model	Top 1%
Triglycerides	DeepRVAT discoveries	NA	pr_auc	0.113554	0.11341	-0.000144	-0.00126812	Logistic model	Top 1%
Triglycerides	DeepRVAT discoveries	NA	pr_auc	0.113554	0.113682	0.000128048	0.00112764	Logistic model	Top 1%
Triglycerides	DeepRVAT discoveries	NA	pr_auc	0.113554	0.111603	-0.00195119	-0.0171829	Logistic model	Top 1%
Triglycerides	Burden/SKAT combined	NA	pr_auc	0.0747623	0.072711	-0.00205131	-0.0274378	Logistic model	Bottom 1%
Triglycerides	Burden/SKAT combined	NA	pr_auc	0.0747623	0.0734758	-0.00128654	-0.0172084	Logistic model	Bottom 1%
Triglycerides	Burden/SKAT combined	NA	pr_auc	0.0747623	0.081545	0.00678274	0.0907241	Logistic model	Bottom 1%
Triglycerides	Burden/SKAT combined	NA	pr_auc	0.0747623	0.0891138	0.0143515	0.191962	Logistic model	Bottom 1%
Triglycerides	Burden/SKAT combined	NA	pr_auc	0.0747623	0.0922472	0.0174849	0.233874	Logistic model	Bottom 1%
Triglycerides	Burden/SKAT combined	NA	pr_auc	0.0747623	0.0747262	-3.61154e-05	-0.000483069	Logistic model	Bottom 1%
Triglycerides	Burden/SKAT combined	NA	pr_auc	0.0747623	0.075056	0.000293696	0.0039284	Logistic model	Bottom 1%
Triglycerides	Burden/SKAT combined	NA	pr_auc	0.0747623	0.0752153	0.000453023	0.00605951	Logistic model	Bottom 1%
Triglycerides	Burden/SKAT combined	NA	pr_auc	0.0747623	0.0762932	0.00153089	0.0204767	Logistic model	Bottom 1%
Triglycerides	DeepRVAT discoveries	NA	pr_auc	0.0747623	0.0722212	-0.00254105	-0.0339884	Logistic model	Bottom 1%
Triglycerides	DeepRVAT discoveries	NA	pr_auc	0.0747623	0.0721937	-0.0025686	-0.0343569	Logistic model	Bottom 1%
Triglycerides	DeepRVAT discoveries	NA	pr_auc	0.0747623	0.0824217	0.00765942	0.10245	Logistic model	Bottom 1%
Triglycerides	DeepRVAT discoveries	NA	pr_auc	0.0747623	0.0888967	0.0141344	0.189058	Logistic model	Bottom 1%
Triglycerides	DeepRVAT discoveries	NA	pr_auc	0.0747623	0.0922751	0.0175128	0.234247	Logistic model	Bottom 1%
Triglycerides	DeepRVAT discoveries	NA	pr_auc	0.0747623	0.0740327	-0.000729579	-0.00975865	Logistic model	Bottom 1%
Triglycerides	DeepRVAT discoveries	NA	pr_auc	0.0747623	0.0744483	-0.00031401	-0.00420012	Logistic model	Bottom 1%
Triglycerides	DeepRVAT discoveries	NA	pr_auc	0.0747623	0.0751928	0.000430509	0.00575836	Logistic model	Bottom 1%
Triglycerides	DeepRVAT discoveries	NA	pr_auc	0.0747623	0.0764556	0.00169326	0.0226485	Logistic model	Bottom 1%
Urate	Burden/SKAT combined	NA	pr_auc	0.0947825	0.0919159	-0.00286654	-0.0302433	Logistic model	Top 1%
Urate	Burden/SKAT combined	NA	pr_auc	0.0947825	0.0934712	-0.0013113	-0.0138348	Logistic model	Top 1%
Urate	Burden/SKAT combined	NA	pr_auc	0.0947825	0.0930837	-0.00169876	-0.0179228	Logistic model	Top 1%
Urate	Burden/SKAT combined	NA	pr_auc	0.0947825	0.0913852	-0.00339724	-0.0358425	Logistic model	Top 1%
Urate	Burden/SKAT combined	NA	pr_auc	0.0947825	0.0933017	-0.0014808	-0.0156232	Logistic model	Top 1%
Urate	Burden/SKAT combined	NA	pr_auc	0.0947825	0.0946466	-0.000135901	-0.00143382	Logistic model	Top 1%
Urate	Burden/SKAT combined	NA	pr_auc	0.0947825	0.0935154	-0.00126708	-0.0133683	Logistic model	Top 1%
Urate	Burden/SKAT combined	NA	pr_auc	0.0947825	0.0937532	-0.0010293	-0.0108596	Logistic model	Top 1%
Urate	Burden/SKAT combined	NA	pr_auc	0.0947825	0.0915822	-0.00320027	-0.0337643	Logistic model	Top 1%
Urate	DeepRVAT discoveries	NA	pr_auc	0.0947825	0.0907206	-0.00406187	-0.0428547	Logistic model	Top 1%
Urate	DeepRVAT discoveries	NA	pr_auc	0.0947825	0.0930968	-0.0016857	-0.0177849	Logistic model	Top 1%
Urate	DeepRVAT discoveries	NA	pr_auc	0.0947825	0.0921187	-0.00266375	-0.0281038	Logistic model	Top 1%
Urate	DeepRVAT discoveries	NA	pr_auc	0.0947825	0.0903007	-0.0044818	-0.0472851	Logistic model	Top 1%
Urate	DeepRVAT discoveries	NA	pr_auc	0.0947825	0.0932715	-0.00151097	-0.0159414	Logistic model	Top 1%
Urate	DeepRVAT discoveries	NA	pr_auc	0.0947825	0.0941005	-0.000681972	-0.00719513	Logistic model	Top 1%
Urate	DeepRVAT discoveries	NA	pr_auc	0.0947825	0.0929579	-0.00182454	-0.0192497	Logistic model	Top 1%
Urate	DeepRVAT discoveries	NA	pr_auc	0.0947825	0.0945752	-0.000207247	-0.00218655	Logistic model	Top 1%
Urate	DeepRVAT discoveries	NA	pr_auc	0.0947825	0.0913578	-0.0034247	-0.0361322	Logistic model	Top 1%
Urate	Burden/SKAT combined	NA	pr_auc	0.166897	0.150633	-0.0162636	-0.0974473	Logistic model	Bottom 1%
Urate	Burden/SKAT combined	NA	pr_auc	0.166897	0.173295	0.00639786	0.0383342	Logistic model	Bottom 1%
Urate	Burden/SKAT combined	NA	pr_auc	0.166897	0.190308	0.0234107	0.14027	Logistic model	Bottom 1%
Urate	Burden/SKAT combined	NA	pr_auc	0.166897	0.186472	0.0195755	0.117291	Logistic model	Bottom 1%
Urate	Burden/SKAT combined	NA	pr_auc	0.166897	0.168913	0.00201631	0.0120812	Logistic model	Bottom 1%
Urate	Burden/SKAT combined	NA	pr_auc	0.166897	0.18853	0.0216329	0.129618	Logistic model	Bottom 1%
Urate	Burden/SKAT combined	NA	pr_auc	0.166897	0.181782	0.0148849	0.0891865	Logistic model	Bottom 1%
Urate	Burden/SKAT combined	NA	pr_auc	0.166897	0.171362	0.0044653	0.0267548	Logistic model	Bottom 1%
Urate	Burden/SKAT combined	NA	pr_auc	0.166897	0.154344	-0.0125529	-0.0752134	Logistic model	Bottom 1%
Urate	DeepRVAT discoveries	NA	pr_auc	0.166897	0.151657	-0.0152399	-0.0913131	Logistic model	Bottom 1%
Urate	DeepRVAT discoveries	NA	pr_auc	0.166897	0.173792	0.00689534	0.041315	Logistic model	Bottom 1%
Urate	DeepRVAT discoveries	NA	pr_auc	0.166897	0.188435	0.0215376	0.129047	Logistic model	Bottom 1%
Urate	DeepRVAT discoveries	NA	pr_auc	0.166897	0.186112	0.0192151	0.115131	Logistic model	Bottom 1%
Urate	DeepRVAT discoveries	NA	pr_auc	0.166897	0.169299	0.00240197	0.014392	Logistic model	Bottom 1%
Urate	DeepRVAT discoveries	NA	pr_auc	0.166897	0.188345	0.0214483	0.128512	Logistic model	Bottom 1%
Urate	DeepRVAT discoveries	NA	pr_auc	0.166897	0.180381	0.0134841	0.0807927	Logistic model	Bottom 1%
Urate	DeepRVAT discoveries	NA	pr_auc	0.166897	0.173461	0.00656427	0.0393313	Logistic model	Bottom 1%
Urate	DeepRVAT discoveries	NA	pr_auc	0.166897	0.156237	-0.0106594	-0.0638681	Logistic model	Bottom 1%
Standing height	Burden/SKAT combined	NA	pr_auc	0.383836	0.381438	-0.00239794	-0.0062473	Logistic model	Top 1%
Standing height	Burden/SKAT combined	NA	pr_auc	0.383836	0.3832	-0.000635674	-0.00165611	Logistic model	Top 1%
Standing height	Burden/SKAT combined	NA	pr_auc	0.383836	0.381316	-0.0025202	-0.00656582	Logistic model	Top 1%
Standing height	Burden/SKAT combined	NA	pr_auc	0.383836	0.383291	-0.000545158	-0.00142029	Logistic model	Top 1%
Standing height	Burden/SKAT combined	NA	pr_auc	0.383836	0.382738	-0.00109774	-0.00285993	Logistic model	Top 1%
Standing height	Burden/SKAT combined	NA	pr_auc	0.383836	0.382833	-0.00100324	-0.00261373	Logistic model	Top 1%
Standing height	Burden/SKAT combined	NA	pr_auc	0.383836	0.380831	-0.00300519	-0.00782937	Logistic model	Top 1%
Standing height	Burden/SKAT combined	NA	pr_auc	0.383836	0.381137	-0.00269931	-0.00703247	Logistic model	Top 1%
Standing height	Burden/SKAT combined	NA	pr_auc	0.383836	0.383195	-0.000641287	-0.00167073	Logistic model	Top 1%
Standing height	DeepRVAT discoveries	NA	pr_auc	0.383836	0.376539	-0.00729691	-0.0190105	Logistic model	Top 1%
Standing height	DeepRVAT discoveries	NA	pr_auc	0.383836	0.377629	-0.00620727	-0.0161717	Logistic model	Top 1%
Standing height	DeepRVAT discoveries	NA	pr_auc	0.383836	0.37528	-0.00855601	-0.0222908	Logistic model	Top 1%
Standing height	DeepRVAT discoveries	NA	pr_auc	0.383836	0.378703	-0.00513324	-0.0133735	Logistic model	Top 1%
Standing height	DeepRVAT discoveries	NA	pr_auc	0.383836	0.382305	-0.00153097	-0.00398861	Logistic model	Top 1%
Standing height	DeepRVAT discoveries	NA	pr_auc	0.383836	0.380295	-0.00354087	-0.00922496	Logistic model	Top 1%
Standing height	DeepRVAT discoveries	NA	pr_auc	0.383836	0.3747	-0.00913549	-0.0238005	Logistic model	Top 1%
Standing height	DeepRVAT discoveries	NA	pr_auc	0.383836	0.374048	-0.00978757	-0.0254994	Logistic model	Top 1%
Standing height	DeepRVAT discoveries	NA	pr_auc	0.383836	0.378567	-0.00526908	-0.0137274	Logistic model	Top 1%
Standing height	Burden/SKAT combined	NA	pr_auc	0.267553	0.261137	-0.00641629	-0.0239814	Logistic model	Bottom 1%
Standing height	Burden/SKAT combined	NA	pr_auc	0.267553	0.266067	-0.00148572	-0.005553	Logistic model	Bottom 1%
Standing height	Burden/SKAT combined	NA	pr_auc	0.267553	0.26435	-0.00320247	-0.0119695	Logistic model	Bottom 1%
Standing height	Burden/SKAT combined	NA	pr_auc	0.267553	0.267321	-0.000232072	-0.000867387	Logistic model	Bottom 1%
Standing height	Burden/SKAT combined	NA	pr_auc	0.267553	0.265474	-0.00207842	-0.00776828	Logistic model	Bottom 1%
Standing height	Burden/SKAT combined	NA	pr_auc	0.267553	0.266148	-0.00140479	-0.00525053	Logistic model	Bottom 1%
Standing height	Burden/SKAT combined	NA	pr_auc	0.267553	0.262393	-0.00516014	-0.0192864	Logistic model	Bottom 1%
Standing height	Burden/SKAT combined	NA	pr_auc	0.267553	0.262516	-0.00503673	-0.0188252	Logistic model	Bottom 1%
Standing height	Burden/SKAT combined	NA	pr_auc	0.267553	0.264549	-0.00300393	-0.0112274	Logistic model	Bottom 1%
Standing height	DeepRVAT discoveries	NA	pr_auc	0.267553	0.257639	-0.00991421	-0.0370552	Logistic model	Bottom 1%
Standing height	DeepRVAT discoveries	NA	pr_auc	0.267553	0.262237	-0.00531564	-0.0198676	Logistic model	Bottom 1%
Standing height	DeepRVAT discoveries	NA	pr_auc	0.267553	0.259066	-0.00848667	-0.0317196	Logistic model	Bottom 1%
Standing height	DeepRVAT discoveries	NA	pr_auc	0.267553	0.257707	-0.00984552	-0.0367984	Logistic model	Bottom 1%
Standing height	DeepRVAT discoveries	NA	pr_auc	0.267553	0.255563	-0.0119898	-0.044813	Logistic model	Bottom 1%
Standing height	DeepRVAT discoveries	NA	pr_auc	0.267553	0.259689	-0.00786355	-0.0293906	Logistic model	Bottom 1%
Standing height	DeepRVAT discoveries	NA	pr_auc	0.267553	0.260194	-0.00735907	-0.0275051	Logistic model	Bottom 1%
Standing height	DeepRVAT discoveries	NA	pr_auc	0.267553	0.259061	-0.00849146	-0.0317375	Logistic model	Bottom 1%
Standing height	DeepRVAT discoveries	NA	pr_auc	0.267553	0.255194	-0.0123591	-0.0461933	Logistic model	Bottom 1%
Lymphocyte percentage	Burden/SKAT combined	NA	pr_auc	0.0666245	0.0596342	-0.00699027	-0.10492	Logistic model	Top 1%
Lymphocyte percentage	Burden/SKAT combined	NA	pr_auc	0.0666245	0.065828	-0.000796414	-0.0119538	Logistic model	Top 1%
Lymphocyte percentage	Burden/SKAT combined	NA	pr_auc	0.0666245	0.0628534	-0.00377103	-0.0566012	Logistic model	Top 1%
Lymphocyte percentage	Burden/SKAT combined	NA	pr_auc	0.0666245	0.0665869	-3.75757e-05	-0.000563992	Logistic model	Top 1%
Lymphocyte percentage	Burden/SKAT combined	NA	pr_auc	0.0666245	0.0665614	-6.30453e-05	-0.000946279	Logistic model	Top 1%
Lymphocyte percentage	Burden/SKAT combined	NA	pr_auc	0.0666245	0.0668271	0.000202674	0.00304204	Logistic model	Top 1%
Lymphocyte percentage	Burden/SKAT combined	NA	pr_auc	0.0666245	0.0691015	0.00247703	0.037179	Logistic model	Top 1%
Lymphocyte percentage	Burden/SKAT combined	NA	pr_auc	0.0666245	0.0698742	0.00324977	0.0487774	Logistic model	Top 1%
Lymphocyte percentage	Burden/SKAT combined	NA	pr_auc	0.0666245	0.0651497	-0.00147479	-0.0221359	Logistic model	Top 1%
Lymphocyte percentage	DeepRVAT discoveries	NA	pr_auc	0.0666245	0.0653962	-0.00122829	-0.018436	Logistic model	Top 1%
Lymphocyte percentage	DeepRVAT discoveries	NA	pr_auc	0.0666245	0.0663944	-0.000230088	-0.00345351	Logistic model	Top 1%
Lymphocyte percentage	DeepRVAT discoveries	NA	pr_auc	0.0666245	0.0659407	-0.000683749	-0.0102627	Logistic model	Top 1%
Lymphocyte percentage	DeepRVAT discoveries	NA	pr_auc	0.0666245	0.066006	-0.000618464	-0.00928284	Logistic model	Top 1%
Lymphocyte percentage	DeepRVAT discoveries	NA	pr_auc	0.0666245	0.06624	-0.000384491	-0.00577101	Logistic model	Top 1%
Lymphocyte percentage	DeepRVAT discoveries	NA	pr_auc	0.0666245	0.0659934	-0.000631087	-0.0094723	Logistic model	Top 1%
Lymphocyte percentage	DeepRVAT discoveries	NA	pr_auc	0.0666245	0.0657792	-0.00084527	-0.0126871	Logistic model	Top 1%
Lymphocyte percentage	DeepRVAT discoveries	NA	pr_auc	0.0666245	0.0663741	-0.000250384	-0.00375814	Logistic model	Top 1%
Lymphocyte percentage	DeepRVAT discoveries	NA	pr_auc	0.0666245	0.0658111	-0.00081337	-0.0122083	Logistic model	Top 1%
Lymphocyte percentage	Burden/SKAT combined	NA	pr_auc	0.0380263	0.0374036	-0.000622699	-0.0163755	Logistic model	Bottom 1%
Lymphocyte percentage	Burden/SKAT combined	NA	pr_auc	0.0380263	0.0380506	2.43428e-05	0.000640157	Logistic model	Bottom 1%
Lymphocyte percentage	Burden/SKAT combined	NA	pr_auc	0.0380263	0.0382483	0.000221986	0.00583769	Logistic model	Bottom 1%
Lymphocyte percentage	Burden/SKAT combined	NA	pr_auc	0.0380263	0.0381112	8.49028e-05	0.00223274	Logistic model	Bottom 1%
Lymphocyte percentage	Burden/SKAT combined	NA	pr_auc	0.0380263	0.0377144	-0.000311903	-0.00820231	Logistic model	Bottom 1%
Lymphocyte percentage	Burden/SKAT combined	NA	pr_auc	0.0380263	0.0383026	0.000276295	0.00726589	Logistic model	Bottom 1%
Lymphocyte percentage	Burden/SKAT combined	NA	pr_auc	0.0380263	0.0381901	0.000163764	0.00430659	Logistic model	Bottom 1%
Lymphocyte percentage	Burden/SKAT combined	NA	pr_auc	0.0380263	0.0382937	0.000267418	0.00703244	Logistic model	Bottom 1%
Lymphocyte percentage	Burden/SKAT combined	NA	pr_auc	0.0380263	0.0377597	-0.000266599	-0.00701091	Logistic model	Bottom 1%
Lymphocyte percentage	DeepRVAT discoveries	NA	pr_auc	0.0380263	0.0379453	-8.09893e-05	-0.00212982	Logistic model	Bottom 1%
Lymphocyte percentage	DeepRVAT discoveries	NA	pr_auc	0.0380263	0.0380491	2.27941e-05	0.000599429	Logistic model	Bottom 1%
Lymphocyte percentage	DeepRVAT discoveries	NA	pr_auc	0.0380263	0.0379315	-9.48405e-05	-0.00249408	Logistic model	Bottom 1%
Lymphocyte percentage	DeepRVAT discoveries	NA	pr_auc	0.0380263	0.0379572	-6.90541e-05	-0.00181596	Logistic model	Bottom 1%
Lymphocyte percentage	DeepRVAT discoveries	NA	pr_auc	0.0380263	0.0378915	-0.000134804	-0.00354501	Logistic model	Bottom 1%
Lymphocyte percentage	DeepRVAT discoveries	NA	pr_auc	0.0380263	0.0379796	-4.66949e-05	-0.00122796	Logistic model	Bottom 1%
Lymphocyte percentage	DeepRVAT discoveries	NA	pr_auc	0.0380263	0.0379676	-5.86974e-05	-0.0015436	Logistic model	Bottom 1%
Lymphocyte percentage	DeepRVAT discoveries	NA	pr_auc	0.0380263	0.037956	-7.02717e-05	-0.00184798	Logistic model	Bottom 1%
Lymphocyte percentage	DeepRVAT discoveries	NA	pr_auc	0.0380263	0.0378227	-0.000203634	-0.00535508	Logistic model	Bottom 1%
MPTV	Burden/SKAT combined	NA	pr_auc	0.112392	0.100317	-0.0120752	-0.107438	Logistic model	Top 1%
MPTV	Burden/SKAT combined	NA	pr_auc	0.112392	0.113684	0.00129265	0.0115013	Logistic model	Top 1%
MPTV	Burden/SKAT combined	NA	pr_auc	0.112392	0.118816	0.00642425	0.0571594	Logistic model	Top 1%
MPTV	Burden/SKAT combined	NA	pr_auc	0.112392	0.12377	0.011378	0.101235	Logistic model	Top 1%
MPTV	Burden/SKAT combined	NA	pr_auc	0.112392	0.116837	0.00444556	0.0395541	Logistic model	Top 1%
MPTV	Burden/SKAT combined	NA	pr_auc	0.112392	0.114879	0.00248742	0.0221317	Logistic model	Top 1%
MPTV	Burden/SKAT combined	NA	pr_auc	0.112392	0.114521	0.00212961	0.0189481	Logistic model	Top 1%
MPTV	Burden/SKAT combined	NA	pr_auc	0.112392	0.112122	-0.000270149	-0.00240364	Logistic model	Top 1%
MPTV	Burden/SKAT combined	NA	pr_auc	0.112392	0.106376	-0.00601586	-0.0535257	Logistic model	Top 1%
MPTV	DeepRVAT discoveries	NA	pr_auc	0.112392	0.101646	-0.0107463	-0.0956142	Logistic model	Top 1%
MPTV	DeepRVAT discoveries	NA	pr_auc	0.112392	0.114462	0.00207001	0.0184178	Logistic model	Top 1%
MPTV	DeepRVAT discoveries	NA	pr_auc	0.112392	0.118478	0.00608589	0.0541488	Logistic model	Top 1%
MPTV	DeepRVAT discoveries	NA	pr_auc	0.112392	0.124778	0.0123857	0.110201	Logistic model	Top 1%
MPTV	DeepRVAT discoveries	NA	pr_auc	0.112392	0.118203	0.00581088	0.051702	Logistic model	Top 1%
MPTV	DeepRVAT discoveries	NA	pr_auc	0.112392	0.113664	0.00127253	0.0113222	Logistic model	Top 1%
MPTV	DeepRVAT discoveries	NA	pr_auc	0.112392	0.114981	0.00258929	0.0230381	Logistic model	Top 1%
MPTV	DeepRVAT discoveries	NA	pr_auc	0.112392	0.11101	-0.00138156	-0.0122924	Logistic model	Top 1%
MPTV	DeepRVAT discoveries	NA	pr_auc	0.112392	0.107361	-0.00503107	-0.0447637	Logistic model	Top 1%
MPTV	Burden/SKAT combined	NA	pr_auc	0.165588	0.164928	-0.000660266	-0.0039874	Logistic model	Bottom 1%
MPTV	Burden/SKAT combined	NA	pr_auc	0.165588	0.163029	-0.00255867	-0.015452	Logistic model	Bottom 1%
MPTV	Burden/SKAT combined	NA	pr_auc	0.165588	0.16607	0.000481694	0.00290899	Logistic model	Bottom 1%
MPTV	Burden/SKAT combined	NA	pr_auc	0.165588	0.166262	0.000673795	0.0040691	Logistic model	Bottom 1%
MPTV	Burden/SKAT combined	NA	pr_auc	0.165588	0.16547	-0.000118232	-0.000714012	Logistic model	Bottom 1%
MPTV	Burden/SKAT combined	NA	pr_auc	0.165588	0.165594	6.16055e-06	3.72041e-05	Logistic model	Bottom 1%
MPTV	Burden/SKAT combined	NA	pr_auc	0.165588	0.162524	-0.00306431	-0.0185056	Logistic model	Bottom 1%
MPTV	Burden/SKAT combined	NA	pr_auc	0.165588	0.163775	-0.00181331	-0.0109507	Logistic model	Bottom 1%
MPTV	Burden/SKAT combined	NA	pr_auc	0.165588	0.16526	-0.00032762	-0.00197853	Logistic model	Bottom 1%
MPTV	DeepRVAT discoveries	NA	pr_auc	0.165588	0.163153	-0.00243459	-0.0147027	Logistic model	Bottom 1%
MPTV	DeepRVAT discoveries	NA	pr_auc	0.165588	0.162724	-0.00286442	-0.0172985	Logistic model	Bottom 1%
MPTV	DeepRVAT discoveries	NA	pr_auc	0.165588	0.166222	0.000634399	0.00383119	Logistic model	Bottom 1%
MPTV	DeepRVAT discoveries	NA	pr_auc	0.165588	0.166365	0.000776829	0.00469133	Logistic model	Bottom 1%
MPTV	DeepRVAT discoveries	NA	pr_auc	0.165588	0.167126	0.00153839	0.00929045	Logistic model	Bottom 1%
MPTV	DeepRVAT discoveries	NA	pr_auc	0.165588	0.164747	-0.000840945	-0.00507854	Logistic model	Bottom 1%
MPTV	DeepRVAT discoveries	NA	pr_auc	0.165588	0.162206	-0.00338189	-0.0204235	Logistic model	Bottom 1%
MPTV	DeepRVAT discoveries	NA	pr_auc	0.165588	0.163035	-0.00255278	-0.0154165	Logistic model	Bottom 1%
MPTV	DeepRVAT discoveries	NA	pr_auc	0.165588	0.162922	-0.00266656	-0.0161036	Logistic model	Bottom 1%
Mean corpuscular volume	Burden/SKAT combined	NA	pr_auc	0.0631591	0.0632868	0.000127756	0.00202277	Logistic model	Top 1%
Mean corpuscular volume	Burden/SKAT combined	NA	pr_auc	0.0631591	0.0628306	-0.000328483	-0.00520088	Logistic model	Top 1%
Mean corpuscular volume	Burden/SKAT combined	NA	pr_auc	0.0631591	0.0635252	0.00036608	0.00579616	Logistic model	Top 1%
Mean corpuscular volume	Burden/SKAT combined	NA	pr_auc	0.0631591	0.0632495	9.04144e-05	0.00143154	Logistic model	Top 1%
Mean corpuscular volume	Burden/SKAT combined	NA	pr_auc	0.0631591	0.0634063	0.000247272	0.00391507	Logistic model	Top 1%
Mean corpuscular volume	Burden/SKAT combined	NA	pr_auc	0.0631591	0.0634666	0.000307509	0.00486881	Logistic model	Top 1%
Mean corpuscular volume	Burden/SKAT combined	NA	pr_auc	0.0631591	0.0630316	-0.000127502	-0.00201874	Logistic model	Top 1%
Mean corpuscular volume	Burden/SKAT combined	NA	pr_auc	0.0631591	0.0630711	-8.79747e-05	-0.00139291	Logistic model	Top 1%
Mean corpuscular volume	Burden/SKAT combined	NA	pr_auc	0.0631591	0.0626905	-0.000468598	-0.00741933	Logistic model	Top 1%
Mean corpuscular volume	DeepRVAT discoveries	NA	pr_auc	0.0631591	0.0620036	-0.00115547	-0.0182946	Logistic model	Top 1%
Mean corpuscular volume	DeepRVAT discoveries	NA	pr_auc	0.0631591	0.0637639	0.000604868	0.00957689	Logistic model	Top 1%
Mean corpuscular volume	DeepRVAT discoveries	NA	pr_auc	0.0631591	0.0640227	0.00086366	0.0136744	Logistic model	Top 1%
Mean corpuscular volume	DeepRVAT discoveries	NA	pr_auc	0.0631591	0.0642755	0.00111643	0.0176764	Logistic model	Top 1%
Mean corpuscular volume	DeepRVAT discoveries	NA	pr_auc	0.0631591	0.0628884	-0.00027066	-0.00428537	Logistic model	Top 1%
Mean corpuscular volume	DeepRVAT discoveries	NA	pr_auc	0.0631591	0.0636914	0.000532364	0.00842893	Logistic model	Top 1%
Mean corpuscular volume	DeepRVAT discoveries	NA	pr_auc	0.0631591	0.0641173	0.000958199	0.0151712	Logistic model	Top 1%
Mean corpuscular volume	DeepRVAT discoveries	NA	pr_auc	0.0631591	0.063229	6.99447e-05	0.00110744	Logistic model	Top 1%
Mean corpuscular volume	DeepRVAT discoveries	NA	pr_auc	0.0631591	0.0613074	-0.00185171	-0.0293182	Logistic model	Top 1%
Mean corpuscular volume	Burden/SKAT combined	NA	pr_auc	0.0522706	0.052294	2.34133e-05	0.000447925	Logistic model	Bottom 1%
Mean corpuscular volume	Burden/SKAT combined	NA	pr_auc	0.0522706	0.0511096	-0.00116096	-0.0222105	Logistic model	Bottom 1%
Mean corpuscular volume	Burden/SKAT combined	NA	pr_auc	0.0522706	0.0534295	0.00115895	0.0221721	Logistic model	Bottom 1%
Mean corpuscular volume	Burden/SKAT combined	NA	pr_auc	0.0522706	0.0540529	0.00178235	0.0340985	Logistic model	Bottom 1%
Mean corpuscular volume	Burden/SKAT combined	NA	pr_auc	0.0522706	0.0556485	0.00337793	0.0646239	Logistic model	Bottom 1%
Mean corpuscular volume	Burden/SKAT combined	NA	pr_auc	0.0522706	0.0527717	0.000501151	0.00958762	Logistic model	Bottom 1%
Mean corpuscular volume	Burden/SKAT combined	NA	pr_auc	0.0522706	0.0513467	-0.000923854	-0.0176745	Logistic model	Bottom 1%
Mean corpuscular volume	Burden/SKAT combined	NA	pr_auc	0.0522706	0.0510687	-0.0012019	-0.0229938	Logistic model	Bottom 1%
Mean corpuscular volume	Burden/SKAT combined	NA	pr_auc	0.0522706	0.0528525	0.00058188	0.0111321	Logistic model	Bottom 1%
Mean corpuscular volume	DeepRVAT discoveries	NA	pr_auc	0.0522706	0.0550559	0.0027853	0.0532861	Logistic model	Bottom 1%
Mean corpuscular volume	DeepRVAT discoveries	NA	pr_auc	0.0522706	0.0516443	-0.000626254	-0.011981	Logistic model	Bottom 1%
Mean corpuscular volume	DeepRVAT discoveries	NA	pr_auc	0.0522706	0.065157	0.0128864	0.246533	Logistic model	Bottom 1%
Mean corpuscular volume	DeepRVAT discoveries	NA	pr_auc	0.0522706	0.0732677	0.0209971	0.4017	Logistic model	Bottom 1%
Mean corpuscular volume	DeepRVAT discoveries	NA	pr_auc	0.0522706	0.0798838	0.0276132	0.528274	Logistic model	Bottom 1%
Mean corpuscular volume	DeepRVAT discoveries	NA	pr_auc	0.0522706	0.0526055	0.000334952	0.00640805	Logistic model	Bottom 1%
Mean corpuscular volume	DeepRVAT discoveries	NA	pr_auc	0.0522706	0.0505844	-0.00168616	-0.0322583	Logistic model	Bottom 1%
Mean corpuscular volume	DeepRVAT discoveries	NA	pr_auc	0.0522706	0.0497274	-0.00254322	-0.0486549	Logistic model	Bottom 1%
Mean corpuscular volume	DeepRVAT discoveries	NA	pr_auc	0.0522706	0.0584829	0.0062123	0.118849	Logistic model	Bottom 1%
Mean reticulocyte volume	Burden/SKAT combined	NA	pr_auc	0.0435192	0.0428869	-0.00063224	-0.0145278	Logistic model	Top 1%
Mean reticulocyte volume	Burden/SKAT combined	NA	pr_auc	0.0435192	0.0436927	0.000173513	0.00398706	Logistic model	Top 1%
Mean reticulocyte volume	Burden/SKAT combined	NA	pr_auc	0.0435192	0.0438277	0.000308538	0.0070897	Logistic model	Top 1%
Mean reticulocyte volume	Burden/SKAT combined	NA	pr_auc	0.0435192	0.0437417	0.000222577	0.00511446	Logistic model	Top 1%
Mean reticulocyte volume	Burden/SKAT combined	NA	pr_auc	0.0435192	0.044201	0.000681838	0.0156675	Logistic model	Top 1%
Mean reticulocyte volume	Burden/SKAT combined	NA	pr_auc	0.0435192	0.0436906	0.000171436	0.00393932	Logistic model	Top 1%
Mean reticulocyte volume	Burden/SKAT combined	NA	pr_auc	0.0435192	0.0437222	0.000203056	0.00466591	Logistic model	Top 1%
Mean reticulocyte volume	Burden/SKAT combined	NA	pr_auc	0.0435192	0.0436068	8.76173e-05	0.0020133	Logistic model	Top 1%
Mean reticulocyte volume	Burden/SKAT combined	NA	pr_auc	0.0435192	0.0434505	-6.86865e-05	-0.0015783	Logistic model	Top 1%
Mean reticulocyte volume	DeepRVAT discoveries	NA	pr_auc	0.0435192	0.0419467	-0.00157248	-0.0361329	Logistic model	Top 1%
Mean reticulocyte volume	DeepRVAT discoveries	NA	pr_auc	0.0435192	0.0433512	-0.000167976	-0.00385982	Logistic model	Top 1%
Mean reticulocyte volume	DeepRVAT discoveries	NA	pr_auc	0.0435192	0.0431102	-0.000408934	-0.00939664	Logistic model	Top 1%
Mean reticulocyte volume	DeepRVAT discoveries	NA	pr_auc	0.0435192	0.0442122	0.000693025	0.0159246	Logistic model	Top 1%
Mean reticulocyte volume	DeepRVAT discoveries	NA	pr_auc	0.0435192	0.0454406	0.00192148	0.0441526	Logistic model	Top 1%
Mean reticulocyte volume	DeepRVAT discoveries	NA	pr_auc	0.0435192	0.0431044	-0.000414769	-0.00953071	Logistic model	Top 1%
Mean reticulocyte volume	DeepRVAT discoveries	NA	pr_auc	0.0435192	0.0434256	-9.35231e-05	-0.00214901	Logistic model	Top 1%
Mean reticulocyte volume	DeepRVAT discoveries	NA	pr_auc	0.0435192	0.0429285	-0.000590673	-0.0135727	Logistic model	Top 1%
Mean reticulocyte volume	DeepRVAT discoveries	NA	pr_auc	0.0435192	0.0446565	0.00113731	0.0261336	Logistic model	Top 1%
Mean reticulocyte volume	Burden/SKAT combined	NA	pr_auc	0.0519896	0.0520044	1.47823e-05	0.000284331	Logistic model	Bottom 1%
Mean reticulocyte volume	Burden/SKAT combined	NA	pr_auc	0.0519896	0.0519355	-5.40728e-05	-0.00104007	Logistic model	Bottom 1%
Mean reticulocyte volume	Burden/SKAT combined	NA	pr_auc	0.0519896	0.0520864	9.68113e-05	0.00186213	Logistic model	Bottom 1%
Mean reticulocyte volume	Burden/SKAT combined	NA	pr_auc	0.0519896	0.0520929	0.000103274	0.00198643	Logistic model	Bottom 1%
Mean reticulocyte volume	Burden/SKAT combined	NA	pr_auc	0.0519896	0.0524377	0.000448113	0.00861928	Logistic model	Bottom 1%
Mean reticulocyte volume	Burden/SKAT combined	NA	pr_auc	0.0519896	0.0519565	-3.31194e-05	-0.000637039	Logistic model	Bottom 1%
Mean reticulocyte volume	Burden/SKAT combined	NA	pr_auc	0.0519896	0.0521542	0.000164543	0.00316493	Logistic model	Bottom 1%
Mean reticulocyte volume	Burden/SKAT combined	NA	pr_auc	0.0519896	0.0519891	-5.50761e-07	-1.05937e-05	Logistic model	Bottom 1%
Mean reticulocyte volume	Burden/SKAT combined	NA	pr_auc	0.0519896	0.0518082	-0.000181439	-0.0034899	Logistic model	Bottom 1%
Mean reticulocyte volume	DeepRVAT discoveries	NA	pr_auc	0.0519896	0.054508	0.00251837	0.0484399	Logistic model	Bottom 1%
Mean reticulocyte volume	DeepRVAT discoveries	NA	pr_auc	0.0519896	0.0506545	-0.00133507	-0.0256795	Logistic model	Bottom 1%
Mean reticulocyte volume	DeepRVAT discoveries	NA	pr_auc	0.0519896	0.0532921	0.0013025	0.025053	Logistic model	Bottom 1%
Mean reticulocyte volume	DeepRVAT discoveries	NA	pr_auc	0.0519896	0.0524246	0.000435001	0.00836708	Logistic model	Bottom 1%
Mean reticulocyte volume	DeepRVAT discoveries	NA	pr_auc	0.0519896	0.053888	0.00189843	0.0365155	Logistic model	Bottom 1%
Mean reticulocyte volume	DeepRVAT discoveries	NA	pr_auc	0.0519896	0.0516864	-0.000303172	-0.00583139	Logistic model	Bottom 1%
Mean reticulocyte volume	DeepRVAT discoveries	NA	pr_auc	0.0519896	0.0518551	-0.000134522	-0.00258748	Logistic model	Bottom 1%
Mean reticulocyte volume	DeepRVAT discoveries	NA	pr_auc	0.0519896	0.0516494	-0.000340201	-0.00654363	Logistic model	Bottom 1%
Mean reticulocyte volume	DeepRVAT discoveries	NA	pr_auc	0.0519896	0.0540206	0.00203102	0.0390659	Logistic model	Bottom 1%
Neutrophill count	Burden/SKAT combined	NA	pr_auc	0.0567639	0.0566392	-0.000124734	-0.00219742	Logistic model	Top 1%
Neutrophill count	Burden/SKAT combined	NA	pr_auc	0.0567639	0.0566697	-9.41598e-05	-0.0016588	Logistic model	Top 1%
Neutrophill count	Burden/SKAT combined	NA	pr_auc	0.0567639	0.0567252	-3.86898e-05	-0.000681592	Logistic model	Top 1%
Neutrophill count	Burden/SKAT combined	NA	pr_auc	0.0567639	0.056855	9.10718e-05	0.0016044	Logistic model	Top 1%
Neutrophill count	Burden/SKAT combined	NA	pr_auc	0.0567639	0.0552291	-0.00153481	-0.0270385	Logistic model	Top 1%
Neutrophill count	Burden/SKAT combined	NA	pr_auc	0.0567639	0.057096	0.000332072	0.00585005	Logistic model	Top 1%
Neutrophill count	Burden/SKAT combined	NA	pr_auc	0.0567639	0.0567476	-1.63027e-05	-0.000287202	Logistic model	Top 1%
Neutrophill count	Burden/SKAT combined	NA	pr_auc	0.0567639	0.0565913	-0.000172644	-0.00304144	Logistic model	Top 1%
Neutrophill count	Burden/SKAT combined	NA	pr_auc	0.0567639	0.0568154	5.14507e-05	0.000906398	Logistic model	Top 1%
Neutrophill count	DeepRVAT discoveries	NA	pr_auc	0.0567639	0.0566646	-9.93374e-05	-0.00175001	Logistic model	Top 1%
Neutrophill count	DeepRVAT discoveries	NA	pr_auc	0.0567639	0.0569231	0.000159198	0.00280457	Logistic model	Top 1%
Neutrophill count	DeepRVAT discoveries	NA	pr_auc	0.0567639	0.0568686	0.000104734	0.00184509	Logistic model	Top 1%
Neutrophill count	DeepRVAT discoveries	NA	pr_auc	0.0567639	0.0569546	0.000190681	0.0033592	Logistic model	Top 1%
Neutrophill count	DeepRVAT discoveries	NA	pr_auc	0.0567639	0.0563266	-0.000437264	-0.00770321	Logistic model	Top 1%
Neutrophill count	DeepRVAT discoveries	NA	pr_auc	0.0567639	0.0569102	0.000146256	0.00257656	Logistic model	Top 1%
Neutrophill count	DeepRVAT discoveries	NA	pr_auc	0.0567639	0.0568297	6.5779e-05	0.00115882	Logistic model	Top 1%
Neutrophill count	DeepRVAT discoveries	NA	pr_auc	0.0567639	0.0567812	1.72606e-05	0.000304076	Logistic model	Top 1%
Neutrophill count	DeepRVAT discoveries	NA	pr_auc	0.0567639	0.0568283	6.43784e-05	0.00113414	Logistic model	Top 1%
Neutrophill count	Burden/SKAT combined	NA	pr_auc	0.0601473	0.0590557	-0.0010916	-0.0181487	Logistic model	Bottom 1%
Neutrophill count	Burden/SKAT combined	NA	pr_auc	0.0601473	0.0569652	-0.00318219	-0.0529066	Logistic model	Bottom 1%
Neutrophill count	Burden/SKAT combined	NA	pr_auc	0.0601473	0.0577681	-0.00237923	-0.0395568	Logistic model	Bottom 1%
Neutrophill count	Burden/SKAT combined	NA	pr_auc	0.0601473	0.0575798	-0.00256753	-0.0426874	Logistic model	Bottom 1%
Neutrophill count	Burden/SKAT combined	NA	pr_auc	0.0601473	0.0603841	0.000236716	0.0039356	Logistic model	Bottom 1%
Neutrophill count	Burden/SKAT combined	NA	pr_auc	0.0601473	0.0586636	-0.00148377	-0.024669	Logistic model	Bottom 1%
Neutrophill count	Burden/SKAT combined	NA	pr_auc	0.0601473	0.0587951	-0.00135222	-0.0224818	Logistic model	Bottom 1%
Neutrophill count	Burden/SKAT combined	NA	pr_auc	0.0601473	0.0589792	-0.00116817	-0.0194218	Logistic model	Bottom 1%
Neutrophill count	Burden/SKAT combined	NA	pr_auc	0.0601473	0.059902	-0.000245382	-0.00407969	Logistic model	Bottom 1%
Neutrophill count	DeepRVAT discoveries	NA	pr_auc	0.0601473	0.0592766	-0.000870739	-0.0144768	Logistic model	Bottom 1%
Neutrophill count	DeepRVAT discoveries	NA	pr_auc	0.0601473	0.0570026	-0.00314469	-0.0522831	Logistic model	Bottom 1%
Neutrophill count	DeepRVAT discoveries	NA	pr_auc	0.0601473	0.058056	-0.00209137	-0.0347709	Logistic model	Bottom 1%
Neutrophill count	DeepRVAT discoveries	NA	pr_auc	0.0601473	0.0575827	-0.00256464	-0.0426393	Logistic model	Bottom 1%
Neutrophill count	DeepRVAT discoveries	NA	pr_auc	0.0601473	0.060331	0.000183629	0.00305299	Logistic model	Bottom 1%
Neutrophill count	DeepRVAT discoveries	NA	pr_auc	0.0601473	0.0584934	-0.00165395	-0.0274982	Logistic model	Bottom 1%
Neutrophill count	DeepRVAT discoveries	NA	pr_auc	0.0601473	0.0587632	-0.00138412	-0.0230122	Logistic model	Bottom 1%
Neutrophill count	DeepRVAT discoveries	NA	pr_auc	0.0601473	0.0588845	-0.00126285	-0.020996	Logistic model	Bottom 1%
Neutrophill count	DeepRVAT discoveries	NA	pr_auc	0.0601473	0.0599029	-0.000244443	-0.00406407	Logistic model	Bottom 1%
Platelet count	Burden/SKAT combined	NA	pr_auc	0.0948802	0.0935546	-0.00132565	-0.0139718	Logistic model	Top 1%
Platelet count	Burden/SKAT combined	NA	pr_auc	0.0948802	0.100464	0.00558349	0.0588478	Logistic model	Top 1%
Platelet count	Burden/SKAT combined	NA	pr_auc	0.0948802	0.096055	0.0011748	0.012382	Logistic model	Top 1%
Platelet count	Burden/SKAT combined	NA	pr_auc	0.0948802	0.0990444	0.00416412	0.0438882	Logistic model	Top 1%
Platelet count	Burden/SKAT combined	NA	pr_auc	0.0948802	0.0954099	0.000529713	0.00558297	Logistic model	Top 1%
Platelet count	Burden/SKAT combined	NA	pr_auc	0.0948802	0.0978117	0.00293149	0.0308967	Logistic model	Top 1%
Platelet count	Burden/SKAT combined	NA	pr_auc	0.0948802	0.0970933	0.00221311	0.0233253	Logistic model	Top 1%
Platelet count	Burden/SKAT combined	NA	pr_auc	0.0948802	0.0940154	-0.000864797	-0.00911462	Logistic model	Top 1%
Platelet count	Burden/SKAT combined	NA	pr_auc	0.0948802	0.0943494	-0.000530803	-0.00559445	Logistic model	Top 1%
Platelet count	DeepRVAT discoveries	NA	pr_auc	0.0948802	0.0933328	-0.00154745	-0.0163095	Logistic model	Top 1%
Platelet count	DeepRVAT discoveries	NA	pr_auc	0.0948802	0.100208	0.00532767	0.0561515	Logistic model	Top 1%
Platelet count	DeepRVAT discoveries	NA	pr_auc	0.0948802	0.0955854	0.000705199	0.00743252	Logistic model	Top 1%
Platelet count	DeepRVAT discoveries	NA	pr_auc	0.0948802	0.0986097	0.00372949	0.0393073	Logistic model	Top 1%
Platelet count	DeepRVAT discoveries	NA	pr_auc	0.0948802	0.0947849	-9.53612e-05	-0.00100507	Logistic model	Top 1%
Platelet count	DeepRVAT discoveries	NA	pr_auc	0.0948802	0.0974324	0.00255218	0.026899	Logistic model	Top 1%
Platelet count	DeepRVAT discoveries	NA	pr_auc	0.0948802	0.0970662	0.00218597	0.0230393	Logistic model	Top 1%
Platelet count	DeepRVAT discoveries	NA	pr_auc	0.0948802	0.0940142	-0.00086599	-0.0091272	Logistic model	Top 1%
Platelet count	DeepRVAT discoveries	NA	pr_auc	0.0948802	0.0938265	-0.00105377	-0.0111064	Logistic model	Top 1%
Platelet count	Burden/SKAT combined	NA	pr_auc	0.0784529	0.072314	-0.0061389	-0.0782495	Logistic model	Bottom 1%
Platelet count	Burden/SKAT combined	NA	pr_auc	0.0784529	0.0858414	0.00738848	0.0941772	Logistic model	Bottom 1%
Platelet count	Burden/SKAT combined	NA	pr_auc	0.0784529	0.0859469	0.00749395	0.0955216	Logistic model	Bottom 1%
Platelet count	Burden/SKAT combined	NA	pr_auc	0.0784529	0.0862242	0.00777132	0.0990572	Logistic model	Bottom 1%
Platelet count	Burden/SKAT combined	NA	pr_auc	0.0784529	0.0805412	0.00208827	0.0266181	Logistic model	Bottom 1%
Platelet count	Burden/SKAT combined	NA	pr_auc	0.0784529	0.0800583	0.00160538	0.020463	Logistic model	Bottom 1%
Platelet count	Burden/SKAT combined	NA	pr_auc	0.0784529	0.0845572	0.00610431	0.0778086	Logistic model	Bottom 1%
Platelet count	Burden/SKAT combined	NA	pr_auc	0.0784529	0.0772844	-0.00116846	-0.0148938	Logistic model	Bottom 1%
Platelet count	Burden/SKAT combined	NA	pr_auc	0.0784529	0.0759174	-0.00253552	-0.032319	Logistic model	Bottom 1%
Platelet count	DeepRVAT discoveries	NA	pr_auc	0.0784529	0.0699439	-0.00850897	-0.10846	Logistic model	Bottom 1%
Platelet count	DeepRVAT discoveries	NA	pr_auc	0.0784529	0.0826906	0.00423772	0.0540161	Logistic model	Bottom 1%
Platelet count	DeepRVAT discoveries	NA	pr_auc	0.0784529	0.0853193	0.00686641	0.0875227	Logistic model	Bottom 1%
Platelet count	DeepRVAT discoveries	NA	pr_auc	0.0784529	0.0848639	0.00641098	0.0817176	Logistic model	Bottom 1%
Platelet count	DeepRVAT discoveries	NA	pr_auc	0.0784529	0.0799532	0.00150026	0.0191231	Logistic model	Bottom 1%
Platelet count	DeepRVAT discoveries	NA	pr_auc	0.0784529	0.0774666	-0.000986261	-0.0125714	Logistic model	Bottom 1%
Platelet count	DeepRVAT discoveries	NA	pr_auc	0.0784529	0.0843014	0.00584849	0.0745478	Logistic model	Bottom 1%
Platelet count	DeepRVAT discoveries	NA	pr_auc	0.0784529	0.076731	-0.00172195	-0.0219488	Logistic model	Bottom 1%
Platelet count	DeepRVAT discoveries	NA	pr_auc	0.0784529	0.0730104	-0.00544256	-0.0693736	Logistic model	Bottom 1%
Platelet crit	Burden/SKAT combined	NA	pr_auc	0.0754728	0.0746654	-0.000807397	-0.0106979	Logistic model	Top 1%
Platelet crit	Burden/SKAT combined	NA	pr_auc	0.0754728	0.0796743	0.00420157	0.0556701	Logistic model	Top 1%
Platelet crit	Burden/SKAT combined	NA	pr_auc	0.0754728	0.0776323	0.00215951	0.0286132	Logistic model	Top 1%
Platelet crit	Burden/SKAT combined	NA	pr_auc	0.0754728	0.079189	0.00371622	0.0492392	Logistic model	Top 1%
Platelet crit	Burden/SKAT combined	NA	pr_auc	0.0754728	0.0761024	0.000629652	0.00834277	Logistic model	Top 1%
Platelet crit	Burden/SKAT combined	NA	pr_auc	0.0754728	0.0778964	0.00242361	0.0321124	Logistic model	Top 1%
Platelet crit	Burden/SKAT combined	NA	pr_auc	0.0754728	0.0777925	0.00231972	0.0307359	Logistic model	Top 1%
Platelet crit	Burden/SKAT combined	NA	pr_auc	0.0754728	0.0754394	-3.33548e-05	-0.000441945	Logistic model	Top 1%
Platelet crit	Burden/SKAT combined	NA	pr_auc	0.0754728	0.0745903	-0.00088249	-0.0116928	Logistic model	Top 1%
Platelet crit	DeepRVAT discoveries	NA	pr_auc	0.0754728	0.0754293	-4.34511e-05	-0.000575719	Logistic model	Top 1%
Platelet crit	DeepRVAT discoveries	NA	pr_auc	0.0754728	0.0799493	0.00447659	0.059314	Logistic model	Top 1%
Platelet crit	DeepRVAT discoveries	NA	pr_auc	0.0754728	0.0779954	0.00252262	0.0334243	Logistic model	Top 1%
Platelet crit	DeepRVAT discoveries	NA	pr_auc	0.0754728	0.0792738	0.003801	0.0503626	Logistic model	Top 1%
Platelet crit	DeepRVAT discoveries	NA	pr_auc	0.0754728	0.0757264	0.000253621	0.00336043	Logistic model	Top 1%
Platelet crit	DeepRVAT discoveries	NA	pr_auc	0.0754728	0.0780918	0.00261905	0.0347019	Logistic model	Top 1%
Platelet crit	DeepRVAT discoveries	NA	pr_auc	0.0754728	0.0777668	0.00229402	0.0303954	Logistic model	Top 1%
Platelet crit	DeepRVAT discoveries	NA	pr_auc	0.0754728	0.0756019	0.000129099	0.00171053	Logistic model	Top 1%
Platelet crit	DeepRVAT discoveries	NA	pr_auc	0.0754728	0.0741063	-0.00136641	-0.0181046	Logistic model	Top 1%
Platelet crit	Burden/SKAT combined	NA	pr_auc	0.063465	0.0593703	-0.00409471	-0.0645192	Logistic model	Bottom 1%
Platelet crit	Burden/SKAT combined	NA	pr_auc	0.063465	0.0631767	-0.000288216	-0.00454134	Logistic model	Bottom 1%
Platelet crit	Burden/SKAT combined	NA	pr_auc	0.063465	0.0631998	-0.000265127	-0.00417753	Logistic model	Bottom 1%
Platelet crit	Burden/SKAT combined	NA	pr_auc	0.063465	0.0629975	-0.000467467	-0.00736575	Logistic model	Bottom 1%
Platelet crit	Burden/SKAT combined	NA	pr_auc	0.063465	0.0617036	-0.00176132	-0.0277526	Logistic model	Bottom 1%
Platelet crit	Burden/SKAT combined	NA	pr_auc	0.063465	0.0620814	-0.00138357	-0.0218006	Logistic model	Bottom 1%
Platelet crit	Burden/SKAT combined	NA	pr_auc	0.063465	0.0624483	-0.00101667	-0.0160194	Logistic model	Bottom 1%
Platelet crit	Burden/SKAT combined	NA	pr_auc	0.063465	0.0625187	-0.000946255	-0.0149099	Logistic model	Bottom 1%
Platelet crit	Burden/SKAT combined	NA	pr_auc	0.063465	0.0635141	4.9096e-05	0.000773592	Logistic model	Bottom 1%
Platelet crit	DeepRVAT discoveries	NA	pr_auc	0.063465	0.0590025	-0.00446249	-0.0703142	Logistic model	Bottom 1%
Platelet crit	DeepRVAT discoveries	NA	pr_auc	0.063465	0.0635568	9.18478e-05	0.00144722	Logistic model	Bottom 1%
Platelet crit	DeepRVAT discoveries	NA	pr_auc	0.063465	0.0622029	-0.00126202	-0.0198852	Logistic model	Bottom 1%
Platelet crit	DeepRVAT discoveries	NA	pr_auc	0.063465	0.0587553	-0.00470969	-0.0742093	Logistic model	Bottom 1%
Platelet crit	DeepRVAT discoveries	NA	pr_auc	0.063465	0.0608668	-0.00259818	-0.0409389	Logistic model	Bottom 1%
Platelet crit	DeepRVAT discoveries	NA	pr_auc	0.063465	0.0606927	-0.00277227	-0.0436819	Logistic model	Bottom 1%
Platelet crit	DeepRVAT discoveries	NA	pr_auc	0.063465	0.0629446	-0.000520368	-0.0081993	Logistic model	Bottom 1%
Platelet crit	DeepRVAT discoveries	NA	pr_auc	0.063465	0.0623944	-0.00107053	-0.016868	Logistic model	Bottom 1%
Platelet crit	DeepRVAT discoveries	NA	pr_auc	0.063465	0.0627653	-0.0006997	-0.011025	Logistic model	Bottom 1%
Platelet distribution width	Burden/SKAT combined	NA	pr_auc	0.0766349	0.0738314	-0.0028035	-0.0365826	Logistic model	Top 1%
Platelet distribution width	Burden/SKAT combined	NA	pr_auc	0.0766349	0.106426	0.0297909	0.388738	Logistic model	Top 1%
Platelet distribution width	Burden/SKAT combined	NA	pr_auc	0.0766349	0.104695	0.0280603	0.366156	Logistic model	Top 1%
Platelet distribution width	Burden/SKAT combined	NA	pr_auc	0.0766349	0.126135	0.0495001	0.645921	Logistic model	Top 1%
Platelet distribution width	Burden/SKAT combined	NA	pr_auc	0.0766349	0.0995566	0.0229217	0.299102	Logistic model	Top 1%
Platelet distribution width	Burden/SKAT combined	NA	pr_auc	0.0766349	0.0761411	-0.000493753	-0.00644293	Logistic model	Top 1%
Platelet distribution width	Burden/SKAT combined	NA	pr_auc	0.0766349	0.0947435	0.0181086	0.236297	Logistic model	Top 1%
Platelet distribution width	Burden/SKAT combined	NA	pr_auc	0.0766349	0.0769273	0.000292438	0.00381598	Logistic model	Top 1%
Platelet distribution width	Burden/SKAT combined	NA	pr_auc	0.0766349	0.073887	-0.00274788	-0.0358568	Logistic model	Top 1%
Platelet distribution width	DeepRVAT discoveries	NA	pr_auc	0.0766349	0.0734484	-0.00318647	-0.0415799	Logistic model	Top 1%
Platelet distribution width	DeepRVAT discoveries	NA	pr_auc	0.0766349	0.106252	0.0296167	0.386465	Logistic model	Top 1%
Platelet distribution width	DeepRVAT discoveries	NA	pr_auc	0.0766349	0.103818	0.0271832	0.354711	Logistic model	Top 1%
Platelet distribution width	DeepRVAT discoveries	NA	pr_auc	0.0766349	0.125239	0.0486043	0.634232	Logistic model	Top 1%
Platelet distribution width	DeepRVAT discoveries	NA	pr_auc	0.0766349	0.0986196	0.0219847	0.286876	Logistic model	Top 1%
Platelet distribution width	DeepRVAT discoveries	NA	pr_auc	0.0766349	0.0753409	-0.00129397	-0.0168849	Logistic model	Top 1%
Platelet distribution width	DeepRVAT discoveries	NA	pr_auc	0.0766349	0.0945836	0.0179487	0.23421	Logistic model	Top 1%
Platelet distribution width	DeepRVAT discoveries	NA	pr_auc	0.0766349	0.0767775	0.000142625	0.00186109	Logistic model	Top 1%
Platelet distribution width	DeepRVAT discoveries	NA	pr_auc	0.0766349	0.0735777	-0.00305718	-0.0398927	Logistic model	Top 1%
Platelet distribution width	Burden/SKAT combined	NA	pr_auc	0.0772842	0.0772915	7.29728e-06	9.44213e-05	Logistic model	Bottom 1%
Platelet distribution width	Burden/SKAT combined	NA	pr_auc	0.0772842	0.0772286	-5.56151e-05	-0.000719618	Logistic model	Bottom 1%
Platelet distribution width	Burden/SKAT combined	NA	pr_auc	0.0772842	0.0779314	0.000647194	0.00837421	Logistic model	Bottom 1%
Platelet distribution width	Burden/SKAT combined	NA	pr_auc	0.0772842	0.0778243	0.000540078	0.0069882	Logistic model	Bottom 1%
Platelet distribution width	Burden/SKAT combined	NA	pr_auc	0.0772842	0.0777014	0.000417216	0.00539846	Logistic model	Bottom 1%
Platelet distribution width	Burden/SKAT combined	NA	pr_auc	0.0772842	0.0774852	0.000201007	0.00260088	Logistic model	Bottom 1%
Platelet distribution width	Burden/SKAT combined	NA	pr_auc	0.0772842	0.0770338	-0.000250427	-0.00324034	Logistic model	Bottom 1%
Platelet distribution width	Burden/SKAT combined	NA	pr_auc	0.0772842	0.0769614	-0.000322829	-0.00417716	Logistic model	Bottom 1%
Platelet distribution width	Burden/SKAT combined	NA	pr_auc	0.0772842	0.0774839	0.000199662	0.00258348	Logistic model	Bottom 1%
Platelet distribution width	DeepRVAT discoveries	NA	pr_auc	0.0772842	0.0773119	2.76832e-05	0.000358199	Logistic model	Bottom 1%
Platelet distribution width	DeepRVAT discoveries	NA	pr_auc	0.0772842	0.0766239	-0.000660326	-0.00854413	Logistic model	Bottom 1%
Platelet distribution width	DeepRVAT discoveries	NA	pr_auc	0.0772842	0.0775999	0.000315679	0.00408464	Logistic model	Bottom 1%
Platelet distribution width	DeepRVAT discoveries	NA	pr_auc	0.0772842	0.0776597	0.000375519	0.00485893	Logistic model	Bottom 1%
Platelet distribution width	DeepRVAT discoveries	NA	pr_auc	0.0772842	0.0777508	0.000466597	0.00603742	Logistic model	Bottom 1%
Platelet distribution width	DeepRVAT discoveries	NA	pr_auc	0.0772842	0.077105	-0.000179258	-0.00231947	Logistic model	Bottom 1%
Platelet distribution width	DeepRVAT discoveries	NA	pr_auc	0.0772842	0.0768082	-0.000476048	-0.00615971	Logistic model	Bottom 1%
Platelet distribution width	DeepRVAT discoveries	NA	pr_auc	0.0772842	0.0760469	-0.00123729	-0.0160096	Logistic model	Bottom 1%
Platelet distribution width	DeepRVAT discoveries	NA	pr_auc	0.0772842	0.0777614	0.000477183	0.00617439	Logistic model	Bottom 1%
Erythrocyte count	Burden/SKAT combined	NA	pr_auc	0.149979	0.149451	-0.000528304	-0.00352252	Logistic model	Top 1%
Erythrocyte count	Burden/SKAT combined	NA	pr_auc	0.149979	0.148325	-0.00165437	-0.0110306	Logistic model	Top 1%
Erythrocyte count	Burden/SKAT combined	NA	pr_auc	0.149979	0.148923	-0.00105591	-0.00704041	Logistic model	Top 1%
Erythrocyte count	Burden/SKAT combined	NA	pr_auc	0.149979	0.14833	-0.00164915	-0.0109959	Logistic model	Top 1%
Erythrocyte count	Burden/SKAT combined	NA	pr_auc	0.149979	0.150496	0.000516817	0.00344593	Logistic model	Top 1%
Erythrocyte count	Burden/SKAT combined	NA	pr_auc	0.149979	0.148337	-0.00164233	-0.0109504	Logistic model	Top 1%
Erythrocyte count	Burden/SKAT combined	NA	pr_auc	0.149979	0.148498	-0.00148107	-0.00987516	Logistic model	Top 1%
Erythrocyte count	Burden/SKAT combined	NA	pr_auc	0.149979	0.150049	6.98451e-05	0.000465699	Logistic model	Top 1%
Erythrocyte count	Burden/SKAT combined	NA	pr_auc	0.149979	0.149597	-0.000381807	-0.00254574	Logistic model	Top 1%
Erythrocyte count	DeepRVAT discoveries	NA	pr_auc	0.149979	0.15259	0.00261094	0.0174087	Logistic model	Top 1%
Erythrocyte count	DeepRVAT discoveries	NA	pr_auc	0.149979	0.148426	-0.00155262	-0.0103523	Logistic model	Top 1%
Erythrocyte count	DeepRVAT discoveries	NA	pr_auc	0.149979	0.15492	0.00494062	0.0329421	Logistic model	Top 1%
Erythrocyte count	DeepRVAT discoveries	NA	pr_auc	0.149979	0.158908	0.00892931	0.059537	Logistic model	Top 1%
Erythrocyte count	DeepRVAT discoveries	NA	pr_auc	0.149979	0.159821	0.00984174	0.0656207	Logistic model	Top 1%
Erythrocyte count	DeepRVAT discoveries	NA	pr_auc	0.149979	0.147597	-0.0023825	-0.0158856	Logistic model	Top 1%
Erythrocyte count	DeepRVAT discoveries	NA	pr_auc	0.149979	0.14823	-0.00174946	-0.0116647	Logistic model	Top 1%
Erythrocyte count	DeepRVAT discoveries	NA	pr_auc	0.149979	0.14943	-0.000548934	-0.00366007	Logistic model	Top 1%
Erythrocyte count	DeepRVAT discoveries	NA	pr_auc	0.149979	0.15215	0.00217143	0.0144782	Logistic model	Top 1%
Erythrocyte count	Burden/SKAT combined	NA	pr_auc	0.0707108	0.0707898	7.90011e-05	0.00111724	Logistic model	Bottom 1%
Erythrocyte count	Burden/SKAT combined	NA	pr_auc	0.0707108	0.0702032	-0.000507593	-0.00717844	Logistic model	Bottom 1%
Erythrocyte count	Burden/SKAT combined	NA	pr_auc	0.0707108	0.0706972	-1.35177e-05	-0.00019117	Logistic model	Bottom 1%
Erythrocyte count	Burden/SKAT combined	NA	pr_auc	0.0707108	0.0707511	4.03481e-05	0.000570607	Logistic model	Bottom 1%
Erythrocyte count	Burden/SKAT combined	NA	pr_auc	0.0707108	0.0710655	0.000354701	0.00501622	Logistic model	Bottom 1%
Erythrocyte count	Burden/SKAT combined	NA	pr_auc	0.0707108	0.0704432	-0.000267542	-0.00378361	Logistic model	Bottom 1%
Erythrocyte count	Burden/SKAT combined	NA	pr_auc	0.0707108	0.0696813	-0.00102948	-0.014559	Logistic model	Bottom 1%
Erythrocyte count	Burden/SKAT combined	NA	pr_auc	0.0707108	0.0704411	-0.000269637	-0.00381324	Logistic model	Bottom 1%
Erythrocyte count	Burden/SKAT combined	NA	pr_auc	0.0707108	0.0695548	-0.00115598	-0.016348	Logistic model	Bottom 1%
Erythrocyte count	DeepRVAT discoveries	NA	pr_auc	0.0707108	0.0701639	-0.000546838	-0.00773345	Logistic model	Bottom 1%
Erythrocyte count	DeepRVAT discoveries	NA	pr_auc	0.0707108	0.07069	-2.07675e-05	-0.000293696	Logistic model	Bottom 1%
Erythrocyte count	DeepRVAT discoveries	NA	pr_auc	0.0707108	0.0701792	-0.000531578	-0.00751764	Logistic model	Bottom 1%
Erythrocyte count	DeepRVAT discoveries	NA	pr_auc	0.0707108	0.0700733	-0.000637448	-0.00901487	Logistic model	Bottom 1%
Erythrocyte count	DeepRVAT discoveries	NA	pr_auc	0.0707108	0.0709833	0.000272583	0.0038549	Logistic model	Bottom 1%
Erythrocyte count	DeepRVAT discoveries	NA	pr_auc	0.0707108	0.0705873	-0.000123433	-0.0017456	Logistic model	Bottom 1%
Erythrocyte count	DeepRVAT discoveries	NA	pr_auc	0.0707108	0.0694895	-0.00122121	-0.0172706	Logistic model	Bottom 1%
Erythrocyte count	DeepRVAT discoveries	NA	pr_auc	0.0707108	0.0704052	-0.000305542	-0.00432101	Logistic model	Bottom 1%
Erythrocyte count	DeepRVAT discoveries	NA	pr_auc	0.0707108	0.0673728	-0.00333791	-0.0472051	Logistic model	Bottom 1%
BMI	Burden/SKAT combined	NA	pr_auc	0.172965	0.173415	0.00044996	0.00260145	Logistic model	Top 1%
BMI	Burden/SKAT combined	NA	pr_auc	0.172965	0.173536	0.000570919	0.00330077	Logistic model	Top 1%
BMI	Burden/SKAT combined	NA	pr_auc	0.172965	0.172957	-7.87036e-06	-4.55026e-05	Logistic model	Top 1%
BMI	Burden/SKAT combined	NA	pr_auc	0.172965	0.173105	0.00013938	0.000805825	Logistic model	Top 1%
BMI	Burden/SKAT combined	NA	pr_auc	0.172965	0.173028	6.28797e-05	0.00036354	Logistic model	Top 1%
BMI	Burden/SKAT combined	NA	pr_auc	0.172965	0.172904	-6.09524e-05	-0.000352397	Logistic model	Top 1%
BMI	Burden/SKAT combined	NA	pr_auc	0.172965	0.172774	-0.000191234	-0.00110562	Logistic model	Top 1%
BMI	Burden/SKAT combined	NA	pr_auc	0.172965	0.171975	-0.000990601	-0.00572717	Logistic model	Top 1%
BMI	Burden/SKAT combined	NA	pr_auc	0.172965	0.170285	-0.00268066	-0.0154983	Logistic model	Top 1%
BMI	DeepRVAT discoveries	NA	pr_auc	0.172965	0.173347	0.000382146	0.00220938	Logistic model	Top 1%
BMI	DeepRVAT discoveries	NA	pr_auc	0.172965	0.173438	0.000472364	0.00273098	Logistic model	Top 1%
BMI	DeepRVAT discoveries	NA	pr_auc	0.172965	0.172663	-0.000302326	-0.0017479	Logistic model	Top 1%
BMI	DeepRVAT discoveries	NA	pr_auc	0.172965	0.173444	0.000479305	0.00277111	Logistic model	Top 1%
BMI	DeepRVAT discoveries	NA	pr_auc	0.172965	0.171003	-0.00196197	-0.0113432	Logistic model	Top 1%
BMI	DeepRVAT discoveries	NA	pr_auc	0.172965	0.173222	0.000256468	0.00148277	Logistic model	Top 1%
BMI	DeepRVAT discoveries	NA	pr_auc	0.172965	0.172916	-4.90753e-05	-0.000283729	Logistic model	Top 1%
BMI	DeepRVAT discoveries	NA	pr_auc	0.172965	0.17286	-0.000104975	-0.000606915	Logistic model	Top 1%
BMI	DeepRVAT discoveries	NA	pr_auc	0.172965	0.173802	0.000837019	0.00483923	Logistic model	Top 1%
BMI	Burden/SKAT combined	NA	pr_auc	0.0702283	0.0701402	-8.81256e-05	-0.00125484	Logistic model	Bottom 1%
BMI	Burden/SKAT combined	NA	pr_auc	0.0702283	0.0702737	4.53189e-05	0.000645308	Logistic model	Bottom 1%
BMI	Burden/SKAT combined	NA	pr_auc	0.0702283	0.0703069	7.8588e-05	0.00111904	Logistic model	Bottom 1%
BMI	Burden/SKAT combined	NA	pr_auc	0.0702283	0.0704308	0.000202453	0.00288278	Logistic model	Bottom 1%
BMI	Burden/SKAT combined	NA	pr_auc	0.0702283	0.0701075	-0.000120878	-0.00172122	Logistic model	Bottom 1%
BMI	Burden/SKAT combined	NA	pr_auc	0.0702283	0.0705075	0.00027912	0.00397447	Logistic model	Bottom 1%
BMI	Burden/SKAT combined	NA	pr_auc	0.0702283	0.070377	0.000148701	0.00211739	Logistic model	Bottom 1%
BMI	Burden/SKAT combined	NA	pr_auc	0.0702283	0.0702026	-2.57806e-05	-0.000367097	Logistic model	Bottom 1%
BMI	Burden/SKAT combined	NA	pr_auc	0.0702283	0.0703764	0.000148059	0.00210825	Logistic model	Bottom 1%
BMI	DeepRVAT discoveries	NA	pr_auc	0.0702283	0.0702515	2.31173e-05	0.000329173	Logistic model	Bottom 1%
BMI	DeepRVAT discoveries	NA	pr_auc	0.0702283	0.0703769	0.000148511	0.00211468	Logistic model	Bottom 1%
BMI	DeepRVAT discoveries	NA	pr_auc	0.0702283	0.0704239	0.00019556	0.00278463	Logistic model	Bottom 1%
BMI	DeepRVAT discoveries	NA	pr_auc	0.0702283	0.070336	0.000107669	0.00153313	Logistic model	Bottom 1%
BMI	DeepRVAT discoveries	NA	pr_auc	0.0702283	0.0704495	0.000221188	0.00314955	Logistic model	Bottom 1%
BMI	DeepRVAT discoveries	NA	pr_auc	0.0702283	0.0704352	0.000206819	0.00294495	Logistic model	Bottom 1%
BMI	DeepRVAT discoveries	NA	pr_auc	0.0702283	0.0702532	2.48563e-05	0.000353936	Logistic model	Bottom 1%
BMI	DeepRVAT discoveries	NA	pr_auc	0.0702283	0.0703922	0.00016389	0.00233368	Logistic model	Bottom 1%
BMI	DeepRVAT discoveries	NA	pr_auc	0.0702283	0.0706566	0.00042826	0.0060981	Logistic model	Bottom 1%
Glucose	Burden/SKAT combined	NA	pr_auc	0.0405336	0.0404793	-5.43051e-05	-0.00133975	Logistic model	Top 1%
Glucose	Burden/SKAT combined	NA	pr_auc	0.0405336	0.0406673	0.000133648	0.00329721	Logistic model	Top 1%
Glucose	Burden/SKAT combined	NA	pr_auc	0.0405336	0.0405599	2.6236e-05	0.000647264	Logistic model	Top 1%
Glucose	Burden/SKAT combined	NA	pr_auc	0.0405336	0.0406176	8.40094e-05	0.00207259	Logistic model	Top 1%
Glucose	Burden/SKAT combined	NA	pr_auc	0.0405336	0.0406842	0.000150558	0.0037144	Logistic model	Top 1%
Glucose	Burden/SKAT combined	NA	pr_auc	0.0405336	0.0405297	-3.88671e-06	-9.58887e-05	Logistic model	Top 1%
Glucose	Burden/SKAT combined	NA	pr_auc	0.0405336	0.0403857	-0.000147949	-0.00365004	Logistic model	Top 1%
Glucose	Burden/SKAT combined	NA	pr_auc	0.0405336	0.0404907	-4.29212e-05	-0.0010589	Logistic model	Top 1%
Glucose	Burden/SKAT combined	NA	pr_auc	0.0405336	0.0405251	-8.54018e-06	-0.000210694	Logistic model	Top 1%
Glucose	DeepRVAT discoveries	NA	pr_auc	0.0405336	0.0404116	-0.000122064	-0.00301144	Logistic model	Top 1%
Glucose	DeepRVAT discoveries	NA	pr_auc	0.0405336	0.0405309	-2.72024e-06	-6.71108e-05	Logistic model	Top 1%
Glucose	DeepRVAT discoveries	NA	pr_auc	0.0405336	0.0405878	5.4215e-05	0.00133753	Logistic model	Top 1%
Glucose	DeepRVAT discoveries	NA	pr_auc	0.0405336	0.0406199	8.63285e-05	0.0021298	Logistic model	Top 1%
Glucose	DeepRVAT discoveries	NA	pr_auc	0.0405336	0.0403768	-0.000156786	-0.00386805	Logistic model	Top 1%
Glucose	DeepRVAT discoveries	NA	pr_auc	0.0405336	0.0406545	0.000120859	0.0029817	Logistic model	Top 1%
Glucose	DeepRVAT discoveries	NA	pr_auc	0.0405336	0.0404839	-4.96749e-05	-0.00122552	Logistic model	Top 1%
Glucose	DeepRVAT discoveries	NA	pr_auc	0.0405336	0.0404386	-9.49844e-05	-0.00234335	Logistic model	Top 1%
Glucose	DeepRVAT discoveries	NA	pr_auc	0.0405336	0.0403506	-0.000183032	-0.00451556	Logistic model	Top 1%
Glucose	Burden/SKAT combined	NA	pr_auc	0.0215876	0.0215865	-1.1374e-06	-5.26875e-05	Logistic model	Bottom 1%
Glucose	Burden/SKAT combined	NA	pr_auc	0.0215876	0.0215258	-6.1767e-05	-0.00286123	Logistic model	Bottom 1%
Glucose	Burden/SKAT combined	NA	pr_auc	0.0215876	0.0214532	-0.000134452	-0.00622821	Logistic model	Bottom 1%
Glucose	Burden/SKAT combined	NA	pr_auc	0.0215876	0.021376	-0.000211599	-0.00980187	Logistic model	Bottom 1%
Glucose	Burden/SKAT combined	NA	pr_auc	0.0215876	0.0215824	-5.22517e-06	-0.000242045	Logistic model	Bottom 1%
Glucose	Burden/SKAT combined	NA	pr_auc	0.0215876	0.0213371	-0.000250472	-0.0116026	Logistic model	Bottom 1%
Glucose	Burden/SKAT combined	NA	pr_auc	0.0215876	0.0214383	-0.000149294	-0.00691572	Logistic model	Bottom 1%
Glucose	Burden/SKAT combined	NA	pr_auc	0.0215876	0.0214408	-0.000146803	-0.00680034	Logistic model	Bottom 1%
Glucose	Burden/SKAT combined	NA	pr_auc	0.0215876	0.0215818	-5.81954e-06	-0.000269578	Logistic model	Bottom 1%
Glucose	DeepRVAT discoveries	NA	pr_auc	0.0215876	0.0208369	-0.000750703	-0.0347747	Logistic model	Bottom 1%
Glucose	DeepRVAT discoveries	NA	pr_auc	0.0215876	0.0213992	-0.000188414	-0.00872789	Logistic model	Bottom 1%
Glucose	DeepRVAT discoveries	NA	pr_auc	0.0215876	0.0213014	-0.000286184	-0.0132569	Logistic model	Bottom 1%
Glucose	DeepRVAT discoveries	NA	pr_auc	0.0215876	0.0212235	-0.000364161	-0.016869	Logistic model	Bottom 1%
Glucose	DeepRVAT discoveries	NA	pr_auc	0.0215876	0.0214483	-0.000139307	-0.00645311	Logistic model	Bottom 1%
Glucose	DeepRVAT discoveries	NA	pr_auc	0.0215876	0.0212708	-0.000316837	-0.0146768	Logistic model	Bottom 1%
Glucose	DeepRVAT discoveries	NA	pr_auc	0.0215876	0.021343	-0.000244569	-0.0113291	Logistic model	Bottom 1%
Glucose	DeepRVAT discoveries	NA	pr_auc	0.0215876	0.0213135	-0.000274129	-0.0126984	Logistic model	Bottom 1%
Glucose	DeepRVAT discoveries	NA	pr_auc	0.0215876	0.0215513	-3.63515e-05	-0.00168391	Logistic model	Bottom 1%
Vitamin D	Burden/SKAT combined	NA	pr_auc	0.040233	0.0381732	-0.00205978	-0.0511962	Logistic model	Top 1%
Vitamin D	Burden/SKAT combined	NA	pr_auc	0.040233	0.0392135	-0.00101948	-0.0253394	Logistic model	Top 1%
Vitamin D	Burden/SKAT combined	NA	pr_auc	0.040233	0.0392613	-0.000971681	-0.0241514	Logistic model	Top 1%
Vitamin D	Burden/SKAT combined	NA	pr_auc	0.040233	0.0381832	-0.00204976	-0.0509471	Logistic model	Top 1%
Vitamin D	Burden/SKAT combined	NA	pr_auc	0.040233	0.0381342	-0.00209876	-0.0521652	Logistic model	Top 1%
Vitamin D	Burden/SKAT combined	NA	pr_auc	0.040233	0.0402783	4.5344e-05	0.00112704	Logistic model	Top 1%
Vitamin D	Burden/SKAT combined	NA	pr_auc	0.040233	0.0402605	2.75422e-05	0.000684568	Logistic model	Top 1%
Vitamin D	Burden/SKAT combined	NA	pr_auc	0.040233	0.040315	8.19678e-05	0.00203733	Logistic model	Top 1%
Vitamin D	Burden/SKAT combined	NA	pr_auc	0.040233	0.04035	0.000117039	0.00290902	Logistic model	Top 1%
Vitamin D	DeepRVAT discoveries	NA	pr_auc	0.040233	0.0376126	-0.00262039	-0.0651305	Logistic model	Top 1%
Vitamin D	DeepRVAT discoveries	NA	pr_auc	0.040233	0.0376988	-0.00253417	-0.0629875	Logistic model	Top 1%
Vitamin D	DeepRVAT discoveries	NA	pr_auc	0.040233	0.0382174	-0.00201559	-0.0500979	Logistic model	Top 1%
Vitamin D	DeepRVAT discoveries	NA	pr_auc	0.040233	0.0373254	-0.00290759	-0.0722689	Logistic model	Top 1%
Vitamin D	DeepRVAT discoveries	NA	pr_auc	0.040233	0.037848	-0.00238496	-0.0592786	Logistic model	Top 1%
Vitamin D	DeepRVAT discoveries	NA	pr_auc	0.040233	0.038624	-0.00160903	-0.0399927	Logistic model	Top 1%
Vitamin D	DeepRVAT discoveries	NA	pr_auc	0.040233	0.0383899	-0.00184307	-0.0458099	Logistic model	Top 1%
Vitamin D	DeepRVAT discoveries	NA	pr_auc	0.040233	0.0400031	-0.000229871	-0.00571349	Logistic model	Top 1%
Vitamin D	DeepRVAT discoveries	NA	pr_auc	0.040233	0.0400962	-0.000136818	-0.00340065	Logistic model	Top 1%
Vitamin D	Burden/SKAT combined	NA	pr_auc	0.0295052	0.0292105	-0.000294693	-0.00998783	Logistic model	Bottom 1%
Vitamin D	Burden/SKAT combined	NA	pr_auc	0.0295052	0.0295303	2.5047e-05	0.0008489	Logistic model	Bottom 1%
Vitamin D	Burden/SKAT combined	NA	pr_auc	0.0295052	0.029248	-0.000257273	-0.00871958	Logistic model	Bottom 1%
Vitamin D	Burden/SKAT combined	NA	pr_auc	0.0295052	0.029156	-0.0003492	-0.0118352	Logistic model	Bottom 1%
Vitamin D	Burden/SKAT combined	NA	pr_auc	0.0295052	0.0289738	-0.000531451	-0.0180121	Logistic model	Bottom 1%
Vitamin D	Burden/SKAT combined	NA	pr_auc	0.0295052	0.0294953	-9.97516e-06	-0.000338081	Logistic model	Bottom 1%
Vitamin D	Burden/SKAT combined	NA	pr_auc	0.0295052	0.029482	-2.32208e-05	-0.000787006	Logistic model	Bottom 1%
Vitamin D	Burden/SKAT combined	NA	pr_auc	0.0295052	0.0293504	-0.000154839	-0.00524786	Logistic model	Bottom 1%
Vitamin D	Burden/SKAT combined	NA	pr_auc	0.0295052	0.0293202	-0.000185026	-0.00627096	Logistic model	Bottom 1%
Vitamin D	DeepRVAT discoveries	NA	pr_auc	0.0295052	0.0291522	-0.000353058	-0.0119659	Logistic model	Bottom 1%
Vitamin D	DeepRVAT discoveries	NA	pr_auc	0.0295052	0.02965	0.00014475	0.0049059	Logistic model	Bottom 1%
Vitamin D	DeepRVAT discoveries	NA	pr_auc	0.0295052	0.0292043	-0.00030097	-0.0102006	Logistic model	Bottom 1%
Vitamin D	DeepRVAT discoveries	NA	pr_auc	0.0295052	0.029292	-0.000213256	-0.00722772	Logistic model	Bottom 1%
Vitamin D	DeepRVAT discoveries	NA	pr_auc	0.0295052	0.0289758	-0.000529478	-0.0179452	Logistic model	Bottom 1%
Vitamin D	DeepRVAT discoveries	NA	pr_auc	0.0295052	0.0296853	0.000180015	0.00610112	Logistic model	Bottom 1%
Vitamin D	DeepRVAT discoveries	NA	pr_auc	0.0295052	0.0295891	8.39038e-05	0.00284369	Logistic model	Bottom 1%
Vitamin D	DeepRVAT discoveries	NA	pr_auc	0.0295052	0.0293177	-0.00018755	-0.0063565	Logistic model	Bottom 1%
Vitamin D	DeepRVAT discoveries	NA	pr_auc	0.0295052	0.0292611	-0.000244125	-0.00827396	Logistic model	Bottom 1%
Albumin	Burden/SKAT combined	NA	pr_auc	0.0716541	0.0712459	-0.000408256	-0.0056976	Logistic model	Top 1%
Albumin	Burden/SKAT combined	NA	pr_auc	0.0716541	0.0717803	0.000126172	0.00176085	Logistic model	Top 1%
Albumin	Burden/SKAT combined	NA	pr_auc	0.0716541	0.0716866	3.24924e-05	0.000453462	Logistic model	Top 1%
Albumin	Burden/SKAT combined	NA	pr_auc	0.0716541	0.0717619	0.000107798	0.00150442	Logistic model	Top 1%
Albumin	Burden/SKAT combined	NA	pr_auc	0.0716541	0.0717493	9.51488e-05	0.00132789	Logistic model	Top 1%
Albumin	Burden/SKAT combined	NA	pr_auc	0.0716541	0.0720675	0.000413381	0.00576911	Logistic model	Top 1%
Albumin	Burden/SKAT combined	NA	pr_auc	0.0716541	0.0718769	0.000222771	0.00310897	Logistic model	Top 1%
Albumin	Burden/SKAT combined	NA	pr_auc	0.0716541	0.0716819	2.77588e-05	0.000387399	Logistic model	Top 1%
Albumin	Burden/SKAT combined	NA	pr_auc	0.0716541	0.0718589	0.00020474	0.00285734	Logistic model	Top 1%
Albumin	DeepRVAT discoveries	NA	pr_auc	0.0716541	0.0681949	-0.00345923	-0.0482768	Logistic model	Top 1%
Albumin	DeepRVAT discoveries	NA	pr_auc	0.0716541	0.0697734	-0.0018807	-0.0262469	Logistic model	Top 1%
Albumin	DeepRVAT discoveries	NA	pr_auc	0.0716541	0.0719253	0.000271203	0.00378489	Logistic model	Top 1%
Albumin	DeepRVAT discoveries	NA	pr_auc	0.0716541	0.0725964	0.000942256	0.0131501	Logistic model	Top 1%
Albumin	DeepRVAT discoveries	NA	pr_auc	0.0716541	0.0716755	2.13412e-05	0.000297837	Logistic model	Top 1%
Albumin	DeepRVAT discoveries	NA	pr_auc	0.0716541	0.0718632	0.000209088	0.00291801	Logistic model	Top 1%
Albumin	DeepRVAT discoveries	NA	pr_auc	0.0716541	0.0710396	-0.00061453	-0.00857633	Logistic model	Top 1%
Albumin	DeepRVAT discoveries	NA	pr_auc	0.0716541	0.0715191	-0.000134978	-0.00188374	Logistic model	Top 1%
Albumin	DeepRVAT discoveries	NA	pr_auc	0.0716541	0.0720706	0.000416504	0.00581271	Logistic model	Top 1%
Albumin	Burden/SKAT combined	NA	pr_auc	0.0585192	0.0645458	0.00602662	0.102985	Logistic model	Bottom 1%
Albumin	Burden/SKAT combined	NA	pr_auc	0.0585192	0.0600752	0.00155602	0.02659	Logistic model	Bottom 1%
Albumin	Burden/SKAT combined	NA	pr_auc	0.0585192	0.0687242	0.010205	0.174388	Logistic model	Bottom 1%
Albumin	Burden/SKAT combined	NA	pr_auc	0.0585192	0.0711658	0.0126466	0.216111	Logistic model	Bottom 1%
Albumin	Burden/SKAT combined	NA	pr_auc	0.0585192	0.0810013	0.0224821	0.384184	Logistic model	Bottom 1%
Albumin	Burden/SKAT combined	NA	pr_auc	0.0585192	0.0576168	-0.000902348	-0.0154197	Logistic model	Bottom 1%
Albumin	Burden/SKAT combined	NA	pr_auc	0.0585192	0.0573888	-0.00113035	-0.0193159	Logistic model	Bottom 1%
Albumin	Burden/SKAT combined	NA	pr_auc	0.0585192	0.0580798	-0.000439382	-0.00750834	Logistic model	Bottom 1%
Albumin	Burden/SKAT combined	NA	pr_auc	0.0585192	0.0654556	0.00693642	0.118532	Logistic model	Bottom 1%
Albumin	DeepRVAT discoveries	NA	pr_auc	0.0585192	0.0643608	0.00584166	0.0998247	Logistic model	Bottom 1%
Albumin	DeepRVAT discoveries	NA	pr_auc	0.0585192	0.0599504	0.00143122	0.0244573	Logistic model	Bottom 1%
Albumin	DeepRVAT discoveries	NA	pr_auc	0.0585192	0.0686998	0.0101807	0.173971	Logistic model	Bottom 1%
Albumin	DeepRVAT discoveries	NA	pr_auc	0.0585192	0.0708452	0.012326	0.210632	Logistic model	Bottom 1%
Albumin	DeepRVAT discoveries	NA	pr_auc	0.0585192	0.0810716	0.0225524	0.385385	Logistic model	Bottom 1%
Albumin	DeepRVAT discoveries	NA	pr_auc	0.0585192	0.0574432	-0.00107593	-0.018386	Logistic model	Bottom 1%
Albumin	DeepRVAT discoveries	NA	pr_auc	0.0585192	0.0573021	-0.00121706	-0.0207976	Logistic model	Bottom 1%
Albumin	DeepRVAT discoveries	NA	pr_auc	0.0585192	0.0580858	-0.000433365	-0.00740552	Logistic model	Bottom 1%
Albumin	DeepRVAT discoveries	NA	pr_auc	0.0585192	0.0650619	0.00654274	0.111805	Logistic model	Bottom 1%
Total protein	Burden/SKAT combined	NA	pr_auc	0.069452	0.0675289	-0.0019231	-0.0276897	Logistic model	Top 1%
Total protein	Burden/SKAT combined	NA	pr_auc	0.069452	0.0699608	0.000508795	0.00732585	Logistic model	Top 1%
Total protein	Burden/SKAT combined	NA	pr_auc	0.069452	0.0695704	0.00011841	0.00170491	Logistic model	Top 1%
Total protein	Burden/SKAT combined	NA	pr_auc	0.069452	0.0691545	-0.000297492	-0.00428342	Logistic model	Top 1%
Total protein	Burden/SKAT combined	NA	pr_auc	0.069452	0.0696719	0.000219927	0.0031666	Logistic model	Top 1%
Total protein	Burden/SKAT combined	NA	pr_auc	0.069452	0.0689623	-0.000489694	-0.00705083	Logistic model	Top 1%
Total protein	Burden/SKAT combined	NA	pr_auc	0.069452	0.0690665	-0.000385477	-0.00555027	Logistic model	Top 1%
Total protein	Burden/SKAT combined	NA	pr_auc	0.069452	0.0694743	2.23335e-05	0.000321567	Logistic model	Top 1%
Total protein	Burden/SKAT combined	NA	pr_auc	0.069452	0.069029	-0.000422951	-0.00608983	Logistic model	Top 1%
Total protein	DeepRVAT discoveries	NA	pr_auc	0.069452	0.0685157	-0.000936283	-0.013481	Logistic model	Top 1%
Total protein	DeepRVAT discoveries	NA	pr_auc	0.069452	0.0696396	0.000187586	0.00270095	Logistic model	Top 1%
Total protein	DeepRVAT discoveries	NA	pr_auc	0.069452	0.0697539	0.000301887	0.0043467	Logistic model	Top 1%
Total protein	DeepRVAT discoveries	NA	pr_auc	0.069452	0.0694015	-5.0518e-05	-0.000727381	Logistic model	Top 1%
Total protein	DeepRVAT discoveries	NA	pr_auc	0.069452	0.0694918	3.98688e-05	0.000574049	Logistic model	Top 1%
Total protein	DeepRVAT discoveries	NA	pr_auc	0.069452	0.0689287	-0.000523301	-0.00753471	Logistic model	Top 1%
Total protein	DeepRVAT discoveries	NA	pr_auc	0.069452	0.0694455	-6.49401e-06	-9.35036e-05	Logistic model	Top 1%
Total protein	DeepRVAT discoveries	NA	pr_auc	0.069452	0.0689841	-0.000467867	-0.00673655	Logistic model	Top 1%
Total protein	DeepRVAT discoveries	NA	pr_auc	0.069452	0.069393	-5.89405e-05	-0.000848651	Logistic model	Top 1%
Total protein	Burden/SKAT combined	NA	pr_auc	0.0693723	0.0716503	0.00227799	0.0328371	Logistic model	Bottom 1%
Total protein	Burden/SKAT combined	NA	pr_auc	0.0693723	0.0712354	0.0018631	0.0268565	Logistic model	Bottom 1%
Total protein	Burden/SKAT combined	NA	pr_auc	0.0693723	0.0714158	0.00204353	0.0294574	Logistic model	Bottom 1%
Total protein	Burden/SKAT combined	NA	pr_auc	0.0693723	0.0724458	0.00307344	0.0443036	Logistic model	Bottom 1%
Total protein	Burden/SKAT combined	NA	pr_auc	0.0693723	0.0703482	0.000975869	0.0140671	Logistic model	Bottom 1%
Total protein	Burden/SKAT combined	NA	pr_auc	0.0693723	0.0707092	0.00133685	0.0192707	Logistic model	Bottom 1%
Total protein	Burden/SKAT combined	NA	pr_auc	0.0693723	0.070534	0.00116168	0.0167455	Logistic model	Bottom 1%
Total protein	Burden/SKAT combined	NA	pr_auc	0.0693723	0.0694759	0.000103565	0.00149289	Logistic model	Bottom 1%
Total protein	Burden/SKAT combined	NA	pr_auc	0.0693723	0.0693229	-4.94213e-05	-0.000712407	Logistic model	Bottom 1%
Total protein	DeepRVAT discoveries	NA	pr_auc	0.0693723	0.0717499	0.00237755	0.0342723	Logistic model	Bottom 1%
Total protein	DeepRVAT discoveries	NA	pr_auc	0.0693723	0.0714415	0.00206918	0.0298271	Logistic model	Bottom 1%
Total protein	DeepRVAT discoveries	NA	pr_auc	0.0693723	0.0715644	0.00219208	0.0315988	Logistic model	Bottom 1%
Total protein	DeepRVAT discoveries	NA	pr_auc	0.0693723	0.0727246	0.00335229	0.0483232	Logistic model	Bottom 1%
Total protein	DeepRVAT discoveries	NA	pr_auc	0.0693723	0.0697444	0.000372098	0.00536378	Logistic model	Bottom 1%
Total protein	DeepRVAT discoveries	NA	pr_auc	0.0693723	0.0705744	0.0012021	0.0173283	Logistic model	Bottom 1%
Total protein	DeepRVAT discoveries	NA	pr_auc	0.0693723	0.0707065	0.00133423	0.0192328	Logistic model	Bottom 1%
Total protein	DeepRVAT discoveries	NA	pr_auc	0.0693723	0.0696165	0.000244231	0.00352058	Logistic model	Bottom 1%
Total protein	DeepRVAT discoveries	NA	pr_auc	0.0693723	0.069243	-0.000129276	-0.00186352	Logistic model	Bottom 1%
Cystatin C	Burden/SKAT combined	NA	pr_auc	0.109946	0.109982	3.61412e-05	0.000328719	Logistic model	Top 1%
Cystatin C	Burden/SKAT combined	NA	pr_auc	0.109946	0.110384	0.00043845	0.00398787	Logistic model	Top 1%
Cystatin C	Burden/SKAT combined	NA	pr_auc	0.109946	0.110295	0.000349391	0.00317785	Logistic model	Top 1%
Cystatin C	Burden/SKAT combined	NA	pr_auc	0.109946	0.11045	0.000503704	0.00458138	Logistic model	Top 1%
Cystatin C	Burden/SKAT combined	NA	pr_auc	0.109946	0.109432	-0.000514056	-0.00467554	Logistic model	Top 1%
Cystatin C	Burden/SKAT combined	NA	pr_auc	0.109946	0.109836	-0.000110058	-0.00100102	Logistic model	Top 1%
Cystatin C	Burden/SKAT combined	NA	pr_auc	0.109946	0.109368	-0.000577651	-0.00525396	Logistic model	Top 1%
Cystatin C	Burden/SKAT combined	NA	pr_auc	0.109946	0.109738	-0.000207689	-0.00188902	Logistic model	Top 1%
Cystatin C	Burden/SKAT combined	NA	pr_auc	0.109946	0.109626	-0.000320147	-0.00291186	Logistic model	Top 1%
Cystatin C	DeepRVAT discoveries	NA	pr_auc	0.109946	0.109244	-0.000701899	-0.00638405	Logistic model	Top 1%
Cystatin C	DeepRVAT discoveries	NA	pr_auc	0.109946	0.110238	0.000292343	0.00265897	Logistic model	Top 1%
Cystatin C	DeepRVAT discoveries	NA	pr_auc	0.109946	0.109679	-0.000267051	-0.00242894	Logistic model	Top 1%
Cystatin C	DeepRVAT discoveries	NA	pr_auc	0.109946	0.1103	0.000353764	0.00321762	Logistic model	Top 1%
Cystatin C	DeepRVAT discoveries	NA	pr_auc	0.109946	0.109145	-0.000800919	-0.00728467	Logistic model	Top 1%
Cystatin C	DeepRVAT discoveries	NA	pr_auc	0.109946	0.10956	-0.000385741	-0.00350846	Logistic model	Top 1%
Cystatin C	DeepRVAT discoveries	NA	pr_auc	0.109946	0.109142	-0.000803508	-0.00730822	Logistic model	Top 1%
Cystatin C	DeepRVAT discoveries	NA	pr_auc	0.109946	0.109671	-0.000274911	-0.00250043	Logistic model	Top 1%
Cystatin C	DeepRVAT discoveries	NA	pr_auc	0.109946	0.109266	-0.00067975	-0.00618259	Logistic model	Top 1%
Cystatin C	Burden/SKAT combined	NA	pr_auc	0.16934	0.203802	0.0344612	0.203503	Logistic model	Bottom 1%
Cystatin C	Burden/SKAT combined	NA	pr_auc	0.16934	0.181024	0.0116836	0.0689947	Logistic model	Bottom 1%
Cystatin C	Burden/SKAT combined	NA	pr_auc	0.16934	0.255413	0.0860724	0.508281	Logistic model	Bottom 1%
Cystatin C	Burden/SKAT combined	NA	pr_auc	0.16934	0.253292	0.0839513	0.495755	Logistic model	Bottom 1%
Cystatin C	Burden/SKAT combined	NA	pr_auc	0.16934	0.267578	0.0982377	0.58012	Logistic model	Bottom 1%
Cystatin C	Burden/SKAT combined	NA	pr_auc	0.16934	0.172091	0.00275108	0.0162459	Logistic model	Bottom 1%
Cystatin C	Burden/SKAT combined	NA	pr_auc	0.16934	0.16793	-0.00140987	-0.00832566	Logistic model	Bottom 1%
Cystatin C	Burden/SKAT combined	NA	pr_auc	0.16934	0.169939	0.000599098	0.00353784	Logistic model	Bottom 1%
Cystatin C	Burden/SKAT combined	NA	pr_auc	0.16934	0.167422	-0.00191814	-0.0113272	Logistic model	Bottom 1%
Cystatin C	DeepRVAT discoveries	NA	pr_auc	0.16934	0.203906	0.0345661	0.204122	Logistic model	Bottom 1%
Cystatin C	DeepRVAT discoveries	NA	pr_auc	0.16934	0.179715	0.0103748	0.061266	Logistic model	Bottom 1%
Cystatin C	DeepRVAT discoveries	NA	pr_auc	0.16934	0.254916	0.0855753	0.505345	Logistic model	Bottom 1%
Cystatin C	DeepRVAT discoveries	NA	pr_auc	0.16934	0.25254	0.0831994	0.491315	Logistic model	Bottom 1%
Cystatin C	DeepRVAT discoveries	NA	pr_auc	0.16934	0.264596	0.0952555	0.562509	Logistic model	Bottom 1%
Cystatin C	DeepRVAT discoveries	NA	pr_auc	0.16934	0.171862	0.00252199	0.014893	Logistic model	Bottom 1%
Cystatin C	DeepRVAT discoveries	NA	pr_auc	0.16934	0.16768	-0.00166057	-0.00980613	Logistic model	Bottom 1%
Cystatin C	DeepRVAT discoveries	NA	pr_auc	0.16934	0.169147	-0.000193177	-0.00114076	Logistic model	Bottom 1%
Cystatin C	DeepRVAT discoveries	NA	pr_auc	0.16934	0.167261	-0.00207949	-0.0122799	Logistic model	Bottom 1%
GGT	Burden/SKAT combined	NA	pr_auc	0.0692108	0.0692539	4.30274e-05	0.000621686	Logistic model	Top 1%
GGT	Burden/SKAT combined	NA	pr_auc	0.0692108	0.0688958	-0.000314989	-0.00455116	Logistic model	Top 1%
GGT	Burden/SKAT combined	NA	pr_auc	0.0692108	0.0693215	0.000110671	0.00159904	Logistic model	Top 1%
GGT	Burden/SKAT combined	NA	pr_auc	0.0692108	0.0688708	-0.000340027	-0.00491292	Logistic model	Top 1%
GGT	Burden/SKAT combined	NA	pr_auc	0.0692108	0.0692794	6.85284e-05	0.00099014	Logistic model	Top 1%
GGT	Burden/SKAT combined	NA	pr_auc	0.0692108	0.0690717	-0.000139156	-0.00201061	Logistic model	Top 1%
GGT	Burden/SKAT combined	NA	pr_auc	0.0692108	0.0692646	5.3822e-05	0.000777653	Logistic model	Top 1%
GGT	Burden/SKAT combined	NA	pr_auc	0.0692108	0.0689713	-0.000239551	-0.00346118	Logistic model	Top 1%
GGT	Burden/SKAT combined	NA	pr_auc	0.0692108	0.0689677	-0.000243144	-0.0035131	Logistic model	Top 1%
GGT	DeepRVAT discoveries	NA	pr_auc	0.0692108	0.069175	-3.58171e-05	-0.000517507	Logistic model	Top 1%
GGT	DeepRVAT discoveries	NA	pr_auc	0.0692108	0.0692104	-3.91145e-07	-5.6515e-06	Logistic model	Top 1%
GGT	DeepRVAT discoveries	NA	pr_auc	0.0692108	0.069661	0.000450131	0.00650376	Logistic model	Top 1%
GGT	DeepRVAT discoveries	NA	pr_auc	0.0692108	0.0699616	0.0007508	0.010848	Logistic model	Top 1%
GGT	DeepRVAT discoveries	NA	pr_auc	0.0692108	0.0691214	-8.94227e-05	-0.00129203	Logistic model	Top 1%
GGT	DeepRVAT discoveries	NA	pr_auc	0.0692108	0.0683645	-0.000846366	-0.0122288	Logistic model	Top 1%
GGT	DeepRVAT discoveries	NA	pr_auc	0.0692108	0.0692396	2.87983e-05	0.000416095	Logistic model	Top 1%
GGT	DeepRVAT discoveries	NA	pr_auc	0.0692108	0.0684294	-0.00078146	-0.011291	Logistic model	Top 1%
GGT	DeepRVAT discoveries	NA	pr_auc	0.0692108	0.0693237	0.000112825	0.00163016	Logistic model	Top 1%
GGT	Burden/SKAT combined	NA	pr_auc	0.0849303	0.0957586	0.0108284	0.127497	Logistic model	Bottom 1%
GGT	Burden/SKAT combined	NA	pr_auc	0.0849303	0.146754	0.0618239	0.727938	Logistic model	Bottom 1%
GGT	Burden/SKAT combined	NA	pr_auc	0.0849303	0.157871	0.0729408	0.858831	Logistic model	Bottom 1%
GGT	Burden/SKAT combined	NA	pr_auc	0.0849303	0.151977	0.0670466	0.789431	Logistic model	Bottom 1%
GGT	Burden/SKAT combined	NA	pr_auc	0.0849303	0.097614	0.0126837	0.149343	Logistic model	Bottom 1%
GGT	Burden/SKAT combined	NA	pr_auc	0.0849303	0.142461	0.0575312	0.677393	Logistic model	Bottom 1%
GGT	Burden/SKAT combined	NA	pr_auc	0.0849303	0.148419	0.0634892	0.747545	Logistic model	Bottom 1%
GGT	Burden/SKAT combined	NA	pr_auc	0.0849303	0.106471	0.0215412	0.253634	Logistic model	Bottom 1%
GGT	Burden/SKAT combined	NA	pr_auc	0.0849303	0.0987088	0.0137785	0.162233	Logistic model	Bottom 1%
GGT	DeepRVAT discoveries	NA	pr_auc	0.0849303	0.0951791	0.0102488	0.120674	Logistic model	Bottom 1%
GGT	DeepRVAT discoveries	NA	pr_auc	0.0849303	0.146784	0.0618534	0.728285	Logistic model	Bottom 1%
GGT	DeepRVAT discoveries	NA	pr_auc	0.0849303	0.157746	0.0728154	0.857356	Logistic model	Bottom 1%
GGT	DeepRVAT discoveries	NA	pr_auc	0.0849303	0.152209	0.0672785	0.792162	Logistic model	Bottom 1%
GGT	DeepRVAT discoveries	NA	pr_auc	0.0849303	0.0969979	0.0120677	0.142089	Logistic model	Bottom 1%
GGT	DeepRVAT discoveries	NA	pr_auc	0.0849303	0.142666	0.0577356	0.6798	Logistic model	Bottom 1%
GGT	DeepRVAT discoveries	NA	pr_auc	0.0849303	0.147756	0.0628255	0.739731	Logistic model	Bottom 1%
GGT	DeepRVAT discoveries	NA	pr_auc	0.0849303	0.105455	0.0205246	0.241664	Logistic model	Bottom 1%
GGT	DeepRVAT discoveries	NA	pr_auc	0.0849303	0.0984541	0.0135238	0.159235	Logistic model	Bottom 1%
ALP	Burden/SKAT combined	NA	pr_auc	0.0558775	0.0581295	0.00225208	0.0403039	Logistic model	Top 1%
ALP	Burden/SKAT combined	NA	pr_auc	0.0558775	0.0620867	0.00620927	0.111123	Logistic model	Top 1%
ALP	Burden/SKAT combined	NA	pr_auc	0.0558775	0.0617695	0.00589209	0.105447	Logistic model	Top 1%
ALP	Burden/SKAT combined	NA	pr_auc	0.0558775	0.062661	0.00678355	0.1214	Logistic model	Top 1%
ALP	Burden/SKAT combined	NA	pr_auc	0.0558775	0.0570205	0.00114301	0.0204556	Logistic model	Top 1%
ALP	Burden/SKAT combined	NA	pr_auc	0.0558775	0.060613	0.00473554	0.0847487	Logistic model	Top 1%
ALP	Burden/SKAT combined	NA	pr_auc	0.0558775	0.0609705	0.00509309	0.0911475	Logistic model	Top 1%
ALP	Burden/SKAT combined	NA	pr_auc	0.0558775	0.0572091	0.00133169	0.0238324	Logistic model	Top 1%
ALP	Burden/SKAT combined	NA	pr_auc	0.0558775	0.0568217	0.000944273	0.016899	Logistic model	Top 1%
ALP	DeepRVAT discoveries	NA	pr_auc	0.0558775	0.0576574	0.00177997	0.031855	Logistic model	Top 1%
ALP	DeepRVAT discoveries	NA	pr_auc	0.0558775	0.0619615	0.006084	0.108881	Logistic model	Top 1%
ALP	DeepRVAT discoveries	NA	pr_auc	0.0558775	0.0617446	0.00586718	0.105001	Logistic model	Top 1%
ALP	DeepRVAT discoveries	NA	pr_auc	0.0558775	0.0629558	0.00707839	0.126677	Logistic model	Top 1%
ALP	DeepRVAT discoveries	NA	pr_auc	0.0558775	0.0564039	0.000526407	0.00942074	Logistic model	Top 1%
ALP	DeepRVAT discoveries	NA	pr_auc	0.0558775	0.0606538	0.00477636	0.0854792	Logistic model	Top 1%
ALP	DeepRVAT discoveries	NA	pr_auc	0.0558775	0.0608932	0.00501578	0.0897639	Logistic model	Top 1%
ALP	DeepRVAT discoveries	NA	pr_auc	0.0558775	0.0571084	0.00123096	0.0220296	Logistic model	Top 1%
ALP	DeepRVAT discoveries	NA	pr_auc	0.0558775	0.0568189	0.00094149	0.0168492	Logistic model	Top 1%
ALP	Burden/SKAT combined	NA	pr_auc	0.0833333	0.167767	0.0844335	1.0132	Logistic model	Bottom 1%
ALP	Burden/SKAT combined	NA	pr_auc	0.0833333	0.325026	0.241692	2.90031	Logistic model	Bottom 1%
ALP	Burden/SKAT combined	NA	pr_auc	0.0833333	0.314127	0.230793	2.76952	Logistic model	Bottom 1%
ALP	Burden/SKAT combined	NA	pr_auc	0.0833333	0.29881	0.215477	2.58572	Logistic model	Bottom 1%
ALP	Burden/SKAT combined	NA	pr_auc	0.0833333	0.108988	0.025655	0.30786	Logistic model	Bottom 1%
ALP	Burden/SKAT combined	NA	pr_auc	0.0833333	0.313266	0.229932	2.75919	Logistic model	Bottom 1%
ALP	Burden/SKAT combined	NA	pr_auc	0.0833333	0.296245	0.212911	2.55494	Logistic model	Bottom 1%
ALP	Burden/SKAT combined	NA	pr_auc	0.0833333	0.138159	0.0548254	0.657905	Logistic model	Bottom 1%
ALP	Burden/SKAT combined	NA	pr_auc	0.0833333	0.124644	0.0413105	0.495726	Logistic model	Bottom 1%
ALP	DeepRVAT discoveries	NA	pr_auc	0.0833333	0.16738	0.0840463	1.00856	Logistic model	Bottom 1%
ALP	DeepRVAT discoveries	NA	pr_auc	0.0833333	0.324274	0.240941	2.8913	Logistic model	Bottom 1%
ALP	DeepRVAT discoveries	NA	pr_auc	0.0833333	0.314548	0.231215	2.77458	Logistic model	Bottom 1%
ALP	DeepRVAT discoveries	NA	pr_auc	0.0833333	0.298949	0.215616	2.58739	Logistic model	Bottom 1%
ALP	DeepRVAT discoveries	NA	pr_auc	0.0833333	0.108918	0.025585	0.30702	Logistic model	Bottom 1%
ALP	DeepRVAT discoveries	NA	pr_auc	0.0833333	0.314123	0.23079	2.76948	Logistic model	Bottom 1%
ALP	DeepRVAT discoveries	NA	pr_auc	0.0833333	0.296569	0.213235	2.55883	Logistic model	Bottom 1%
ALP	DeepRVAT discoveries	NA	pr_auc	0.0833333	0.137708	0.054375	0.652501	Logistic model	Bottom 1%
ALP	DeepRVAT discoveries	NA	pr_auc	0.0833333	0.124392	0.0410584	0.492702	Logistic model	Bottom 1%
Creatinine	Burden/SKAT combined	NA	pr_auc	0.100128	0.100078	-5.06907e-05	-0.000506258	Logistic model	Top 1%
Creatinine	Burden/SKAT combined	NA	pr_auc	0.100128	0.10023	0.000101618	0.00101488	Logistic model	Top 1%
Creatinine	Burden/SKAT combined	NA	pr_auc	0.100128	0.100889	0.000760303	0.00759329	Logistic model	Top 1%
Creatinine	Burden/SKAT combined	NA	pr_auc	0.100128	0.100734	0.000605533	0.00604758	Logistic model	Top 1%
Creatinine	Burden/SKAT combined	NA	pr_auc	0.100128	0.106713	0.00658508	0.0657665	Logistic model	Top 1%
Creatinine	Burden/SKAT combined	NA	pr_auc	0.100128	0.0999513	-0.00017695	-0.00176723	Logistic model	Top 1%
Creatinine	Burden/SKAT combined	NA	pr_auc	0.100128	0.100207	7.85212e-05	0.000784207	Logistic model	Top 1%
Creatinine	Burden/SKAT combined	NA	pr_auc	0.100128	0.100014	-0.000114623	-0.00114477	Logistic model	Top 1%
Creatinine	Burden/SKAT combined	NA	pr_auc	0.100128	0.100182	5.36464e-05	0.000535776	Logistic model	Top 1%
Creatinine	DeepRVAT discoveries	NA	pr_auc	0.100128	0.100006	-0.000122135	-0.00121979	Logistic model	Top 1%
Creatinine	DeepRVAT discoveries	NA	pr_auc	0.100128	0.10042	0.000291848	0.00291474	Logistic model	Top 1%
Creatinine	DeepRVAT discoveries	NA	pr_auc	0.100128	0.100105	-2.36726e-05	-0.000236423	Logistic model	Top 1%
Creatinine	DeepRVAT discoveries	NA	pr_auc	0.100128	0.0999943	-0.000133906	-0.00133735	Logistic model	Top 1%
Creatinine	DeepRVAT discoveries	NA	pr_auc	0.100128	0.100111	-1.71934e-05	-0.000171714	Logistic model	Top 1%
Creatinine	DeepRVAT discoveries	NA	pr_auc	0.100128	0.0997453	-0.000382909	-0.00382418	Logistic model	Top 1%
Creatinine	DeepRVAT discoveries	NA	pr_auc	0.100128	0.0995669	-0.000561321	-0.00560602	Logistic model	Top 1%
Creatinine	DeepRVAT discoveries	NA	pr_auc	0.100128	0.100359	0.000230763	0.00230467	Logistic model	Top 1%
Creatinine	DeepRVAT discoveries	NA	pr_auc	0.100128	0.0994669	-0.000661286	-0.00660439	Logistic model	Top 1%
Creatinine	Burden/SKAT combined	NA	pr_auc	0.12696	0.125615	-0.00134467	-0.0105913	Logistic model	Bottom 1%
Creatinine	Burden/SKAT combined	NA	pr_auc	0.12696	0.128992	0.00203215	0.0160063	Logistic model	Bottom 1%
Creatinine	Burden/SKAT combined	NA	pr_auc	0.12696	0.128261	0.00130173	0.0102531	Logistic model	Bottom 1%
Creatinine	Burden/SKAT combined	NA	pr_auc	0.12696	0.128275	0.00131553	0.0103618	Logistic model	Bottom 1%
Creatinine	Burden/SKAT combined	NA	pr_auc	0.12696	0.127136	0.000176743	0.00139212	Logistic model	Bottom 1%
Creatinine	Burden/SKAT combined	NA	pr_auc	0.12696	0.127705	0.000745213	0.00586969	Logistic model	Bottom 1%
Creatinine	Burden/SKAT combined	NA	pr_auc	0.12696	0.128233	0.00127369	0.0100323	Logistic model	Bottom 1%
Creatinine	Burden/SKAT combined	NA	pr_auc	0.12696	0.12735	0.000390561	0.00307627	Logistic model	Bottom 1%
Creatinine	Burden/SKAT combined	NA	pr_auc	0.12696	0.12694	-1.92121e-05	-0.000151325	Logistic model	Bottom 1%
Creatinine	DeepRVAT discoveries	NA	pr_auc	0.12696	0.125672	-0.00128793	-0.0101444	Logistic model	Bottom 1%
Creatinine	DeepRVAT discoveries	NA	pr_auc	0.12696	0.128644	0.00168454	0.0132683	Logistic model	Bottom 1%
Creatinine	DeepRVAT discoveries	NA	pr_auc	0.12696	0.128558	0.00159839	0.0125897	Logistic model	Bottom 1%
Creatinine	DeepRVAT discoveries	NA	pr_auc	0.12696	0.128617	0.00165744	0.0130548	Logistic model	Bottom 1%
Creatinine	DeepRVAT discoveries	NA	pr_auc	0.12696	0.126009	-0.000950198	-0.00748426	Logistic model	Bottom 1%
Creatinine	DeepRVAT discoveries	NA	pr_auc	0.12696	0.128257	0.00129792	0.0102231	Logistic model	Bottom 1%
Creatinine	DeepRVAT discoveries	NA	pr_auc	0.12696	0.127923	0.000963708	0.00759067	Logistic model	Bottom 1%
Creatinine	DeepRVAT discoveries	NA	pr_auc	0.12696	0.12758	0.000620109	0.00488431	Logistic model	Bottom 1%
Creatinine	DeepRVAT discoveries	NA	pr_auc	0.12696	0.126777	-0.000182903	-0.00144064	Logistic model	Bottom 1%
Fat free mass	Burden/SKAT combined	NA	pr_auc	0.270362	0.271145	0.000782953	0.00289594	Logistic model	Top 1%
Fat free mass	Burden/SKAT combined	NA	pr_auc	0.270362	0.269694	-0.00066801	-0.0024708	Logistic model	Top 1%
Fat free mass	Burden/SKAT combined	NA	pr_auc	0.270362	0.269311	-0.00105062	-0.00388598	Logistic model	Top 1%
Fat free mass	Burden/SKAT combined	NA	pr_auc	0.270362	0.269899	-0.000462871	-0.00171204	Logistic model	Top 1%
Fat free mass	Burden/SKAT combined	NA	pr_auc	0.270362	0.270124	-0.00023823	-0.000881152	Logistic model	Top 1%
Fat free mass	Burden/SKAT combined	NA	pr_auc	0.270362	0.270006	-0.000356097	-0.00131711	Logistic model	Top 1%
Fat free mass	Burden/SKAT combined	NA	pr_auc	0.270362	0.269429	-0.000932837	-0.00345033	Logistic model	Top 1%
Fat free mass	Burden/SKAT combined	NA	pr_auc	0.270362	0.269861	-0.000501447	-0.00185472	Logistic model	Top 1%
Fat free mass	Burden/SKAT combined	NA	pr_auc	0.270362	0.269395	-0.000967295	-0.00357777	Logistic model	Top 1%
Fat free mass	DeepRVAT discoveries	NA	pr_auc	0.270362	0.268722	-0.0016406	-0.00606816	Logistic model	Top 1%
Fat free mass	DeepRVAT discoveries	NA	pr_auc	0.270362	0.269506	-0.000856485	-0.00316792	Logistic model	Top 1%
Fat free mass	DeepRVAT discoveries	NA	pr_auc	0.270362	0.268908	-0.00145369	-0.00537681	Logistic model	Top 1%
Fat free mass	DeepRVAT discoveries	NA	pr_auc	0.270362	0.269676	-0.000685824	-0.00253669	Logistic model	Top 1%
Fat free mass	DeepRVAT discoveries	NA	pr_auc	0.270362	0.270682	0.000319931	0.00118334	Logistic model	Top 1%
Fat free mass	DeepRVAT discoveries	NA	pr_auc	0.270362	0.267907	-0.00245529	-0.00908149	Logistic model	Top 1%
Fat free mass	DeepRVAT discoveries	NA	pr_auc	0.270362	0.269398	-0.000963874	-0.00356512	Logistic model	Top 1%
Fat free mass	DeepRVAT discoveries	NA	pr_auc	0.270362	0.26852	-0.00184231	-0.00681422	Logistic model	Top 1%
Fat free mass	DeepRVAT discoveries	NA	pr_auc	0.270362	0.269358	-0.00100449	-0.00371534	Logistic model	Top 1%
Fat free mass	Burden/SKAT combined	NA	pr_auc	0.174851	0.17458	-0.000270639	-0.00154783	Logistic model	Bottom 1%
Fat free mass	Burden/SKAT combined	NA	pr_auc	0.174851	0.175086	0.0002351	0.00134457	Logistic model	Bottom 1%
Fat free mass	Burden/SKAT combined	NA	pr_auc	0.174851	0.174808	-4.26507e-05	-0.000243927	Logistic model	Bottom 1%
Fat free mass	Burden/SKAT combined	NA	pr_auc	0.174851	0.174201	-0.000650172	-0.00371844	Logistic model	Bottom 1%
Fat free mass	Burden/SKAT combined	NA	pr_auc	0.174851	0.17261	-0.00224109	-0.0128171	Logistic model	Bottom 1%
Fat free mass	Burden/SKAT combined	NA	pr_auc	0.174851	0.175486	0.00063571	0.00363573	Logistic model	Bottom 1%
Fat free mass	Burden/SKAT combined	NA	pr_auc	0.174851	0.175173	0.000322614	0.00184509	Logistic model	Bottom 1%
Fat free mass	Burden/SKAT combined	NA	pr_auc	0.174851	0.174567	-0.000283824	-0.00162324	Logistic model	Bottom 1%
Fat free mass	Burden/SKAT combined	NA	pr_auc	0.174851	0.17406	-0.000791171	-0.00452484	Logistic model	Bottom 1%
Fat free mass	DeepRVAT discoveries	NA	pr_auc	0.174851	0.173286	-0.00156518	-0.00895152	Logistic model	Bottom 1%
Fat free mass	DeepRVAT discoveries	NA	pr_auc	0.174851	0.174243	-0.000608163	-0.00347819	Logistic model	Bottom 1%
Fat free mass	DeepRVAT discoveries	NA	pr_auc	0.174851	0.175388	0.000536844	0.0030703	Logistic model	Bottom 1%
Fat free mass	DeepRVAT discoveries	NA	pr_auc	0.174851	0.173885	-0.000965578	-0.0055223	Logistic model	Bottom 1%
Fat free mass	DeepRVAT discoveries	NA	pr_auc	0.174851	0.172496	-0.00235425	-0.0134643	Logistic model	Bottom 1%
Fat free mass	DeepRVAT discoveries	NA	pr_auc	0.174851	0.173296	-0.00155512	-0.00889399	Logistic model	Bottom 1%
Fat free mass	DeepRVAT discoveries	NA	pr_auc	0.174851	0.175257	0.000406363	0.00232406	Logistic model	Bottom 1%
Fat free mass	DeepRVAT discoveries	NA	pr_auc	0.174851	0.175248	0.000397697	0.0022745	Logistic model	Bottom 1%
Fat free mass	DeepRVAT discoveries	NA	pr_auc	0.174851	0.174229	-0.000621965	-0.00355712	Logistic model	Bottom 1%
FEV1	Burden/SKAT combined	NA	pr_auc	0.249058	0.248466	-0.000592754	-0.00237998	Logistic model	Top 1%
FEV1	Burden/SKAT combined	NA	pr_auc	0.249058	0.248071	-0.000987118	-0.0039634	Logistic model	Top 1%
FEV1	Burden/SKAT combined	NA	pr_auc	0.249058	0.247372	-0.00168611	-0.00676994	Logistic model	Top 1%
FEV1	Burden/SKAT combined	NA	pr_auc	0.249058	0.24839	-0.000668057	-0.00268233	Logistic model	Top 1%
FEV1	Burden/SKAT combined	NA	pr_auc	0.249058	0.248454	-0.000604169	-0.00242582	Logistic model	Top 1%
FEV1	Burden/SKAT combined	NA	pr_auc	0.249058	0.248097	-0.000960823	-0.00385782	Logistic model	Top 1%
FEV1	Burden/SKAT combined	NA	pr_auc	0.249058	0.2488	-0.000257928	-0.00103561	Logistic model	Top 1%
FEV1	Burden/SKAT combined	NA	pr_auc	0.249058	0.248681	-0.000376925	-0.0015134	Logistic model	Top 1%
FEV1	Burden/SKAT combined	NA	pr_auc	0.249058	0.247604	-0.00145453	-0.00584013	Logistic model	Top 1%
FEV1	DeepRVAT discoveries	NA	pr_auc	0.249058	0.248723	-0.000335073	-0.00134536	Logistic model	Top 1%
FEV1	DeepRVAT discoveries	NA	pr_auc	0.249058	0.248132	-0.000926355	-0.00371943	Logistic model	Top 1%
FEV1	DeepRVAT discoveries	NA	pr_auc	0.249058	0.24859	-0.000468127	-0.00187959	Logistic model	Top 1%
FEV1	DeepRVAT discoveries	NA	pr_auc	0.249058	0.247889	-0.00116978	-0.00469682	Logistic model	Top 1%
FEV1	DeepRVAT discoveries	NA	pr_auc	0.249058	0.249249	0.000190801	0.00076609	Logistic model	Top 1%
FEV1	DeepRVAT discoveries	NA	pr_auc	0.249058	0.248341	-0.000717561	-0.0028811	Logistic model	Top 1%
FEV1	DeepRVAT discoveries	NA	pr_auc	0.249058	0.249532	0.000473875	0.00190267	Logistic model	Top 1%
FEV1	DeepRVAT discoveries	NA	pr_auc	0.249058	0.247697	-0.00136083	-0.00546391	Logistic model	Top 1%
FEV1	DeepRVAT discoveries	NA	pr_auc	0.249058	0.248573	-0.00048546	-0.00194918	Logistic model	Top 1%
FEV1	Burden/SKAT combined	NA	pr_auc	0.0622573	0.0623791	0.000121772	0.00195595	Logistic model	Bottom 1%
FEV1	Burden/SKAT combined	NA	pr_auc	0.0622573	0.0618501	-0.000407185	-0.00654036	Logistic model	Bottom 1%
FEV1	Burden/SKAT combined	NA	pr_auc	0.0622573	0.0614834	-0.000773934	-0.0124312	Logistic model	Bottom 1%
FEV1	Burden/SKAT combined	NA	pr_auc	0.0622573	0.0622681	1.0779e-05	0.000173136	Logistic model	Bottom 1%
FEV1	Burden/SKAT combined	NA	pr_auc	0.0622573	0.0616837	-0.000573619	-0.00921369	Logistic model	Bottom 1%
FEV1	Burden/SKAT combined	NA	pr_auc	0.0622573	0.0619677	-0.00028956	-0.00465102	Logistic model	Bottom 1%
FEV1	Burden/SKAT combined	NA	pr_auc	0.0622573	0.0615348	-0.000722509	-0.0116052	Logistic model	Bottom 1%
FEV1	Burden/SKAT combined	NA	pr_auc	0.0622573	0.0617098	-0.000547488	-0.00879396	Logistic model	Bottom 1%
FEV1	Burden/SKAT combined	NA	pr_auc	0.0622573	0.0619842	-0.000273054	-0.0043859	Logistic model	Bottom 1%
FEV1	DeepRVAT discoveries	NA	pr_auc	0.0622573	0.0616447	-0.00061257	-0.00983934	Logistic model	Bottom 1%
FEV1	DeepRVAT discoveries	NA	pr_auc	0.0622573	0.0621288	-0.000128512	-0.00206421	Logistic model	Bottom 1%
FEV1	DeepRVAT discoveries	NA	pr_auc	0.0622573	0.0620088	-0.000248449	-0.00399067	Logistic model	Bottom 1%
FEV1	DeepRVAT discoveries	NA	pr_auc	0.0622573	0.061906	-0.00035133	-0.00564319	Logistic model	Bottom 1%
FEV1	DeepRVAT discoveries	NA	pr_auc	0.0622573	0.0618017	-0.000455634	-0.00731856	Logistic model	Bottom 1%
FEV1	DeepRVAT discoveries	NA	pr_auc	0.0622573	0.0622971	3.9817e-05	0.000639556	Logistic model	Bottom 1%
FEV1	DeepRVAT discoveries	NA	pr_auc	0.0622573	0.0619732	-0.000284046	-0.00456245	Logistic model	Bottom 1%
FEV1	DeepRVAT discoveries	NA	pr_auc	0.0622573	0.0617187	-0.000538599	-0.00865117	Logistic model	Bottom 1%
FEV1	DeepRVAT discoveries	NA	pr_auc	0.0622573	0.0621255	-0.000131791	-0.00211688	Logistic model	Bottom 1%
HbA1c	Burden/SKAT combined	NA	pr_auc	0.0729839	0.0729132	-7.07059e-05	-0.000968787	Logistic model	Top 1%
HbA1c	Burden/SKAT combined	NA	pr_auc	0.0729839	0.0727861	-0.000197847	-0.00271083	Logistic model	Top 1%
HbA1c	Burden/SKAT combined	NA	pr_auc	0.0729839	0.0729827	-1.15273e-06	-1.57943e-05	Logistic model	Top 1%
HbA1c	Burden/SKAT combined	NA	pr_auc	0.0729839	0.0729739	-9.96609e-06	-0.000136552	Logistic model	Top 1%
HbA1c	Burden/SKAT combined	NA	pr_auc	0.0729839	0.0727316	-0.000252282	-0.00345668	Logistic model	Top 1%
HbA1c	Burden/SKAT combined	NA	pr_auc	0.0729839	0.0727574	-0.000226524	-0.00310376	Logistic model	Top 1%
HbA1c	Burden/SKAT combined	NA	pr_auc	0.0729839	0.0725604	-0.000423516	-0.00580286	Logistic model	Top 1%
HbA1c	Burden/SKAT combined	NA	pr_auc	0.0729839	0.0720907	-0.000893186	-0.0122381	Logistic model	Top 1%
HbA1c	Burden/SKAT combined	NA	pr_auc	0.0729839	0.0724237	-0.000560189	-0.00767552	Logistic model	Top 1%
HbA1c	DeepRVAT discoveries	NA	pr_auc	0.0729839	0.0725223	-0.000461568	-0.00632424	Logistic model	Top 1%
HbA1c	DeepRVAT discoveries	NA	pr_auc	0.0729839	0.0727969	-0.000186969	-0.00256178	Logistic model	Top 1%
HbA1c	DeepRVAT discoveries	NA	pr_auc	0.0729839	0.0726687	-0.00031523	-0.00431917	Logistic model	Top 1%
HbA1c	DeepRVAT discoveries	NA	pr_auc	0.0729839	0.0735293	0.000545372	0.0074725	Logistic model	Top 1%
HbA1c	DeepRVAT discoveries	NA	pr_auc	0.0729839	0.0723701	-0.000613762	-0.00840955	Logistic model	Top 1%
HbA1c	DeepRVAT discoveries	NA	pr_auc	0.0729839	0.0728132	-0.000170731	-0.00233929	Logistic model	Top 1%
HbA1c	DeepRVAT discoveries	NA	pr_auc	0.0729839	0.0721788	-0.000805098	-0.0110312	Logistic model	Top 1%
HbA1c	DeepRVAT discoveries	NA	pr_auc	0.0729839	0.0711817	-0.00180219	-0.024693	Logistic model	Top 1%
HbA1c	DeepRVAT discoveries	NA	pr_auc	0.0729839	0.0724459	-0.000537996	-0.00737143	Logistic model	Top 1%
HbA1c	Burden/SKAT combined	NA	pr_auc	0.0821728	0.0820885	-8.43222e-05	-0.00102616	Logistic model	Bottom 1%
HbA1c	Burden/SKAT combined	NA	pr_auc	0.0821728	0.0785023	-0.00367049	-0.0446679	Logistic model	Bottom 1%
HbA1c	Burden/SKAT combined	NA	pr_auc	0.0821728	0.0779415	-0.0042313	-0.0514927	Logistic model	Bottom 1%
HbA1c	Burden/SKAT combined	NA	pr_auc	0.0821728	0.0797292	-0.00244354	-0.0297366	Logistic model	Bottom 1%
HbA1c	Burden/SKAT combined	NA	pr_auc	0.0821728	0.0831221	0.000949285	0.0115523	Logistic model	Bottom 1%
HbA1c	Burden/SKAT combined	NA	pr_auc	0.0821728	0.0798069	-0.00236593	-0.0287922	Logistic model	Bottom 1%
HbA1c	Burden/SKAT combined	NA	pr_auc	0.0821728	0.0817936	-0.000379154	-0.00461411	Logistic model	Bottom 1%
HbA1c	Burden/SKAT combined	NA	pr_auc	0.0821728	0.0821847	1.19631e-05	0.000145585	Logistic model	Bottom 1%
HbA1c	Burden/SKAT combined	NA	pr_auc	0.0821728	0.0813779	-0.000794926	-0.00967384	Logistic model	Bottom 1%
HbA1c	DeepRVAT discoveries	NA	pr_auc	0.0821728	0.0870143	0.0048415	0.0589185	Logistic model	Bottom 1%
HbA1c	DeepRVAT discoveries	NA	pr_auc	0.0821728	0.0789918	-0.00318098	-0.0387109	Logistic model	Bottom 1%
HbA1c	DeepRVAT discoveries	NA	pr_auc	0.0821728	0.081353	-0.000819822	-0.00997681	Logistic model	Bottom 1%
HbA1c	DeepRVAT discoveries	NA	pr_auc	0.0821728	0.0836263	0.00145354	0.0176888	Logistic model	Bottom 1%
HbA1c	DeepRVAT discoveries	NA	pr_auc	0.0821728	0.0891276	0.00695481	0.0846364	Logistic model	Bottom 1%
HbA1c	DeepRVAT discoveries	NA	pr_auc	0.0821728	0.0794491	-0.00272372	-0.0331462	Logistic model	Bottom 1%
HbA1c	DeepRVAT discoveries	NA	pr_auc	0.0821728	0.0812646	-0.000908158	-0.0110518	Logistic model	Bottom 1%
HbA1c	DeepRVAT discoveries	NA	pr_auc	0.0821728	0.0815455	-0.000627321	-0.00763417	Logistic model	Bottom 1%
HbA1c	DeepRVAT discoveries	NA	pr_auc	0.0821728	0.0874583	0.00528555	0.0643224	Logistic model	Bottom 1%

## Sheet: Table S9| 470k DeepRVAT gene di
Trait	Gene symbol	Ensembl ID	Trait type	Known from previous UKBB WES studies	pval_AA	pval_conditional_AA	pval_Eur	beta_AA	beta_conditional_AA	beta_Eur
Apolipoprotein A	PLA2G12B	ENSG00000138308	quantitative	FALSE	7.85181e-08	2.96627e-07	1.4187e-07	0.443269	0.431228	0.489534
Apolipoprotein A	PDE3B	ENSG00000152270	quantitative	TRUE	1.1516e-22	8.12456e-20	4.9488e-22	-0.209555	-0.19738	-0.218362
Apolipoprotein A	NR1H3	ENSG00000025434	quantitative	TRUE	2.05589e-19	1.30858e-18	1.38452e-16	-0.260747	-0.260424	-0.261046
Apolipoprotein A	DGAT2	ENSG00000062282	quantitative	TRUE	2.83727e-14	1.13789e-15	3.37287e-12	0.199723	0.213624	0.193946
Apolipoprotein A	APOA5	ENSG00000110243	quantitative	TRUE	6.73442e-26	7.05018e-21	2.36265e-23	0.389267	0.354524	0.395791
Apolipoprotein A	APOC3	ENSG00000110245	quantitative	TRUE	4.35913e-67	1.69356e-67	2.054e-45	-0.818179	-0.833837	-0.861269
Apolipoprotein A	SH2B3	ENSG00000111252	quantitative	TRUE	1.66058e-06	2.03151e-07	0.000121745	0.121706	0.134356	0.112582
Apolipoprotein A	SPRING1	ENSG00000111412	quantitative	FALSE	2.03948e-06	2.93643e-06	2.23044e-05	0.204446	0.204656	0.197174
Apolipoprotein A	SCARB1	ENSG00000073060	quantitative	TRUE	4.1011e-89	3.97283e-88	6.5539e-69	-0.47489	-0.483626	-0.464591
Apolipoprotein A	SLC10A2	ENSG00000125255	quantitative	FALSE	2.00678e-13	5.65979e-12	2.8327e-13	-0.145325	-0.139092	-0.164934
Apolipoprotein A	LIPC	ENSG00000166035	quantitative	TRUE	1.64778e-77	1.67263e-81	6.0548e-65	-0.491476	-0.510019	-0.497654
Apolipoprotein A	SMAD6	ENSG00000137834	quantitative	FALSE	1.5257e-06	6.89731e-06	7.11885e-06	-0.144375	-0.135533	-0.148189
Apolipoprotein A	PLIN1	ENSG00000166819	quantitative	TRUE	1.39704e-07	2.41707e-08	1.6089e-07	-0.132188	-0.140621	-0.147991
Apolipoprotein A	PCSK6	ENSG00000140479	quantitative	FALSE	1.92123e-10	1.25951e-12	1.10291e-07	0.151025	0.169	0.136263
Apolipoprotein A	CETP	ENSG00000087237	quantitative	TRUE	1.90283e-70	4.41774e-77	1.88843e-56	-0.697702	-0.731055	-0.697538
Apolipoprotein A	RIPOR1	ENSG00000039523	quantitative	TRUE	1.71021e-09	5.08909e-09	2.60549e-09	0.269879	0.261702	0.293787
Apolipoprotein A	LCAT	ENSG00000213398	quantitative	TRUE	6.06736e-193	1.58489e-198	1.18304e-168	1.63114	1.64938	1.65779
Apolipoprotein A	CD300LG	ENSG00000161649	quantitative	FALSE	1.8387e-06	1.74538e-05	0.000342216	0.339495	0.311733	0.313269
Apolipoprotein A	LIPG	ENSG00000101670	quantitative	TRUE	7.71081e-60	2.5363e-53	1.11276e-61	-0.77321	-0.746484	-0.858484
Apolipoprotein A	CTDP1	ENSG00000060069	quantitative	FALSE	1.66871e-07	7.76408e-07	1.49132e-06	0.146401	0.140185	0.146363
Apolipoprotein A	CREB3L3	ENSG00000060566	quantitative	TRUE	1.14499e-20	1.32282e-20	2.23924e-18	0.355477	0.359325	0.381514
Apolipoprotein A	LDLR	ENSG00000130164	quantitative	TRUE	1.422e-16	1.31886e-15	2.56567e-14	0.3164	0.310024	0.325829
Apolipoprotein A	APOE	ENSG00000130203	quantitative	TRUE	2.43978e-07	1.3649e-05	2.24461e-06	0.182471	0.158771	0.189572
Apolipoprotein A	PCSK9	ENSG00000169174	quantitative	FALSE	5.20823e-10	2.30914e-10	2.12393e-06	-0.160075	-0.165969	-0.145225
Apolipoprotein A	ANGPTL3	ENSG00000132855	quantitative	TRUE	1.3122e-135	5.97035e-130	9.2683e-115	0.601896	0.600171	0.602099
Apolipoprotein A	GALNT2	ENSG00000143641	quantitative	FALSE	1.87167e-08	1.67059e-07	1.16156e-05	0.250161	0.236607	0.214963
Apolipoprotein A	HELZ2	ENSG00000130589	quantitative	FALSE	2.02353e-08	4.5171e-08	2.23563e-06	0.100251	0.0997526	0.0937802
Apolipoprotein A	COL18A1	ENSG00000182871	quantitative	FALSE	1.20706e-08	8.39363e-08	1.6055e-06	0.147333	0.141523	0.142074
Apolipoprotein A	APOB	ENSG00000084674	quantitative	TRUE	3.96004e-20	2.58821e-18	5.05126e-17	-0.202938	-0.19653	-0.207741
Apolipoprotein A	PKDCC	ENSG00000162878	quantitative	FALSE	1.49737e-06	3.87507e-05	0.000122851	-0.139256	-0.121165	-0.119525
Apolipoprotein A	PPARG	ENSG00000132170	quantitative	TRUE	4.45502e-10	6.96418e-09	1.36013e-10	0.844781	0.800314	1.03646
Apolipoprotein A	STAB1	ENSG00000010327	quantitative	TRUE	4.06144e-10	2.14442e-09	4.33182e-08	-0.10298	-0.100576	-0.0981902
Apolipoprotein A	NR1I2	ENSG00000144852	quantitative	FALSE	1.81669e-09	2.91521e-10	6.05703e-09	-0.223231	-0.238497	-0.243004
Apolipoprotein A	ADH1B	ENSG00000196616	quantitative	TRUE	9.10542e-14	1.9476e-13	2.16721e-12	-0.197745	-0.199356	-0.220753
Apolipoprotein A	PLA2G12A	ENSG00000123739	quantitative	TRUE	2.06633e-16	4.3401e-16	3.35738e-11	0.287452	0.289981	0.259911
Apolipoprotein A	CD36	ENSG00000135218	quantitative	TRUE	5.12507e-85	4.94083e-81	1.91161e-47	-0.297706	-0.29641	-0.282409
Apolipoprotein A	LPL	ENSG00000175445	quantitative	TRUE	2.42996e-88	6.96306e-75	1.26678e-77	0.682334	0.643218	0.704182
Apolipoprotein A	ABCA1	ENSG00000165029	quantitative	TRUE	0	0	0	0.947967	0.941899	0.974076
Apolipoprotein B	HBB	ENSG00000244734	quantitative	FALSE	2.68343e-08	5.4858e-08	0.00436707	0.293811	0.298353	0.314999
Apolipoprotein B	PDE3B	ENSG00000152270	quantitative	TRUE	4.90682e-13	2.14289e-11	1.80302e-14	0.158584	0.152511	0.177848
Apolipoprotein B	APOA5	ENSG00000110243	quantitative	FALSE	2.05812e-07	2.93677e-07	8.92976e-05	-0.19729	-0.202648	-0.160108
Apolipoprotein B	APOC3	ENSG00000110245	quantitative	TRUE	6.8193e-09	3.98208e-08	1.91131e-05	0.28293	0.278864	0.267666
Apolipoprotein B	GAS6	ENSG00000183087	quantitative	FALSE	1.66326e-06	1.19023e-05	6.83613e-05	-0.176196	-0.167726	-0.165782
Apolipoprotein B	CETP	ENSG00000087237	quantitative	TRUE	2.86814e-11	2.62664e-11	7.07555e-09	0.263135	0.274098	0.25753
Apolipoprotein B	LCAT	ENSG00000213398	quantitative	FALSE	3.92744e-10	1.07093e-09	4.97451e-09	-0.347109	-0.351554	-0.352247
Apolipoprotein B	ASGR1	ENSG00000141505	quantitative	TRUE	4.8473e-20	3.25462e-20	3.60413e-18	0.369109	0.385467	0.370557
Apolipoprotein B	G6PC1	ENSG00000131482	quantitative	TRUE	8.67761e-11	2.83452e-09	3.03669e-10	-0.186181	-0.177222	-0.193949
Apolipoprotein B	ABCA6	ENSG00000154262	quantitative	FALSE	2.59454e-09	2.76217e-08	5.63832e-08	-0.132216	-0.128414	-0.142282
Apolipoprotein B	LDLR	ENSG00000130164	quantitative	TRUE	2.30144e-133	1.64816e-136	1.43549e-110	-1.02925	-1.00666	-1.04827
Apolipoprotein B	TM6SF2	ENSG00000213996	quantitative	FALSE	5.03651e-09	8.79711e-10	1.66092e-09	0.166678	0.169304	0.184072
Apolipoprotein B	APOE	ENSG00000130203	quantitative	TRUE	5.53605e-19	7.33669e-31	8.47813e-07	0.338997	0.440802	0.212516
Apolipoprotein B	FCGRT	ENSG00000104870	quantitative	FALSE	9.59312e-08	3.17417e-06	0.000211354	-0.473658	-0.398727	-0.381968
Apolipoprotein B	PCSK9	ENSG00000169174	quantitative	TRUE	0	1.27057e-317	7.19449e-254	1.05891	1.05848	1.08776
Apolipoprotein B	ANGPTL3	ENSG00000132855	quantitative	TRUE	1.61027e-25	3.17176e-23	1.87327e-21	0.262144	0.256749	0.260049
Apolipoprotein B	RRBP1	ENSG00000125844	quantitative	TRUE	7.85905e-09	7.91462e-08	3.60388e-08	0.148666	0.143807	0.156525
Apolipoprotein B	APOB	ENSG00000084674	quantitative	TRUE	8.24138e-276	1.74985e-260	1.25314e-262	0.848335	0.85237	0.937289
Apolipoprotein B	ABCG5	ENSG00000138075	quantitative	TRUE	6.51628e-25	7.2711e-22	3.30446e-21	-0.232655	-0.224074	-0.229885
Apolipoprotein B	ABCG8	ENSG00000143921	quantitative	FALSE	2.80298e-10	4.86743e-13	7.36377e-11	-0.123983	-0.146457	-0.140087
Apolipoprotein B	STAB1	ENSG00000010327	quantitative	FALSE	1.24583e-06	3.70698e-06	1.17338e-06	-0.082112	-0.0815148	-0.0896233
Apolipoprotein B	ALB	ENSG00000163631	quantitative	TRUE	6.5536e-08	2.84793e-07	1.27397e-07	-0.213048	-0.210553	-0.224162
Apolipoprotein B	HMGCR	ENSG00000113161	quantitative	FALSE	2.1854e-08	2.06125e-06	3.10435e-07	0.247481	0.228702	0.244214
Apolipoprotein B	NPC1L1	ENSG00000015520	quantitative	TRUE	5.64157e-21	3.5465e-20	5.57186e-16	0.229611	0.233932	0.21704
Calcium	RASAL1	ENSG00000111344	quantitative	FALSE	1.64911e-06	6.56281e-06	0.000366817	-0.16449	-0.155185	-0.133545
Calcium	AQP9	ENSG00000103569	quantitative	FALSE	8.93861e-09	1.75158e-07	3.85558e-07	-0.224903	-0.20485	-0.219763
Calcium	TBC1D2B	ENSG00000167202	quantitative	FALSE	2.18062e-06	1.62945e-06	1.2273e-05	0.192762	0.195673	0.197444
Calcium	SLC13A5	ENSG00000141485	quantitative	FALSE	2.74865e-09	6.60192e-10	1.81418e-08	-0.26999	-0.2808	-0.274558
Calcium	G6PC1	ENSG00000131482	quantitative	TRUE	3.45176e-10	2.96347e-09	3.47296e-07	-0.197077	-0.186639	-0.171405
Calcium	ABCA6	ENSG00000154262	quantitative	FALSE	2.15422e-09	5.30347e-09	1.45868e-08	0.145647	0.142318	0.162553
Calcium	FCGRT	ENSG00000104870	quantitative	TRUE	3.51641e-15	1.50869e-15	8.06678e-15	0.728526	0.738956	0.829961
Calcium	ALPL	ENSG00000162551	quantitative	TRUE	3.57932e-13	1.48765e-14	3.76704e-13	-0.177046	-0.187928	-0.185537
Calcium	CDK18	ENSG00000117266	quantitative	FALSE	2.61379e-06	1.23052e-05	2.20739e-06	-0.122615	-0.114145	-0.131601
Calcium	CNNM4	ENSG00000158158	quantitative	TRUE	2.3206e-16	1.29599e-18	2.31793e-15	-0.379765	-0.407753	-0.39703
Calcium	STAB1	ENSG00000010327	quantitative	TRUE	9.36224e-08	2.98222e-07	2.99096e-07	-0.0993805	-0.094564	-0.103646
Calcium	CASR	ENSG00000036828	quantitative	TRUE	1.2785e-69	4.82614e-73	3.61993e-67	-1.18487	-1.20572	-1.29137
Calcium	HGFAC	ENSG00000109758	quantitative	FALSE	2.97509e-07	3.94866e-07	2.32188e-06	-0.128721	-0.127877	-0.142365
Calcium	ALB	ENSG00000163631	quantitative	TRUE	8.22811e-23	9.69393e-24	2.09267e-20	0.426405	0.436484	0.430814
Calcium	IQGAP2	ENSG00000145703	quantitative	TRUE	2.47742e-11	3.53623e-10	3.20516e-10	0.143267	0.135052	0.146814
Calcium	GCM2	ENSG00000124827	quantitative	TRUE	2.12276e-16	6.12209e-16	1.51915e-13	-0.296749	-0.292463	-0.28775
Calcium	RNF217	ENSG00000146373	quantitative	FALSE	6.33738e-07	1.19437e-07	2.62132e-06	0.202946	0.215987	0.208369
Calcium	SLC34A3	ENSG00000198569	quantitative	FALSE	2.21269e-08	9.17086e-09	2.56951e-09	-0.123595	-0.127191	-0.142755
Cholesterol statin corrected	GPAM	ENSG00000119927	quantitative	FALSE	3.46394e-07	5.52853e-07	4.87978e-06	0.203767	0.207751	0.202384
Cholesterol statin corrected	C10orf88	ENSG00000119965	quantitative	FALSE	1.28283e-06	1.9341e-06	7.73749e-06	-0.225983	-0.230657	-0.253978
Cholesterol statin corrected	HBB	ENSG00000244734	quantitative	FALSE	1.53285e-15	1.98838e-15	0.000202456	0.40732	0.419788	0.394261
Cholesterol statin corrected	APOA5	ENSG00000110243	quantitative	FALSE	1.53993e-07	3.25567e-07	6.62934e-06	-0.19064	-0.192345	-0.175004
Cholesterol statin corrected	APOA1	ENSG00000118137	quantitative	TRUE	5.30884e-11	1.44611e-12	3.38392e-09	0.230229	0.265141	0.220637
Cholesterol statin corrected	SH2B3	ENSG00000111252	quantitative	TRUE	1.28558e-08	2.05277e-09	1.78102e-06	0.14329	0.157792	0.138251
Cholesterol statin corrected	SCARB1	ENSG00000073060	quantitative	TRUE	6.58112e-41	2.2856e-38	1.51252e-33	-0.31231	-0.313413	-0.312741
Cholesterol statin corrected	GAS6	ENSG00000183087	quantitative	FALSE	2.35901e-09	1.422e-07	1.6584e-06	-0.211154	-0.193436	-0.190901
Cholesterol statin corrected	LIPC	ENSG00000166035	quantitative	TRUE	1.10943e-14	3.89852e-14	1.20171e-13	-0.198781	-0.201473	-0.210488
Cholesterol statin corrected	RIPOR1	ENSG00000039523	quantitative	FALSE	2.59018e-07	6.20855e-07	1.12266e-07	0.224048	0.224695	0.252628
Cholesterol statin corrected	LCAT	ENSG00000213398	quantitative	TRUE	8.30998e-32	3.59501e-29	1.34586e-27	0.625968	0.619275	0.626656
Cholesterol statin corrected	ASGR1	ENSG00000141505	quantitative	TRUE	1.72147e-24	1.16172e-24	3.81505e-21	0.394886	0.410887	0.384639
Cholesterol statin corrected	G6PC1	ENSG00000131482	quantitative	TRUE	1.04833e-17	6.40324e-16	1.508e-15	-0.236365	-0.231198	-0.234852
Cholesterol statin corrected	ABCA6	ENSG00000154262	quantitative	FALSE	2.64119e-21	4.31023e-20	4.60681e-16	-0.202655	-0.203717	-0.203928
Cholesterol statin corrected	LIPG	ENSG00000101670	quantitative	TRUE	3.31742e-24	9.04482e-21	5.71742e-24	-0.475677	-0.455939	-0.514898
Cholesterol statin corrected	LDLR	ENSG00000130164	quantitative	TRUE	5.63638e-313	3.10456e-308	1.11944e-260	-1.48164	-1.45052	-1.50239
Cholesterol statin corrected	TM6SF2	ENSG00000213996	quantitative	TRUE	4.72933e-24	1.65463e-24	1.55848e-22	0.273584	0.273856	0.281437
Cholesterol statin corrected	APOE	ENSG00000130203	quantitative	TRUE	9.26382e-10	4.38531e-16	9.61147e-05	0.221065	0.297336	0.158822
Cholesterol statin corrected	FOXA3	ENSG00000170608	quantitative	FALSE	1.79089e-09	3.8176e-09	2.30659e-09	0.244311	0.238056	0.260778
Cholesterol statin corrected	FCGRT	ENSG00000104870	quantitative	TRUE	1.34011e-10	1.93028e-09	6.50324e-07	-0.541738	-0.498489	-0.485118
Cholesterol statin corrected	PCSK9	ENSG00000169174	quantitative	TRUE	0	0	0	1.16674	1.16885	1.19604
Cholesterol statin corrected	ANGPTL3	ENSG00000132855	quantitative	TRUE	9.84011e-202	2.51189e-187	3.83707e-173	0.733964	0.730171	0.736556
Cholesterol statin corrected	EVI5	ENSG00000067208	quantitative	FALSE	1.52233e-08	8.84708e-08	9.98964e-06	-0.221774	-0.214887	-0.209292
Cholesterol statin corrected	RRBP1	ENSG00000125844	quantitative	FALSE	5.69626e-07	1.31208e-06	6.00717e-07	0.123709	0.124054	0.13538
Cholesterol statin corrected	APOB	ENSG00000084674	quantitative	TRUE	0	0	0	0.912573	0.907012	1.02366
Cholesterol statin corrected	ABCG5	ENSG00000138075	quantitative	TRUE	1.61659e-47	8.47618e-41	2.20293e-40	-0.314814	-0.299108	-0.31003
Cholesterol statin corrected	ABCG8	ENSG00000143921	quantitative	FALSE	9.74316e-20	8.67561e-25	7.80549e-19	-0.171975	-0.199734	-0.182562
Cholesterol statin corrected	NBEAL2	ENSG00000160796	quantitative	FALSE	2.68862e-06	4.36476e-06	0.000343384	0.0912141	0.0927913	0.0825891
Cholesterol statin corrected	STAB1	ENSG00000010327	quantitative	TRUE	9.65162e-23	1.70333e-20	7.62957e-22	-0.160003	-0.156889	-0.169547
Cholesterol statin corrected	NR1I2	ENSG00000144852	quantitative	FALSE	2.46037e-06	1.74723e-06	0.000108515	-0.171093	-0.180156	-0.157202
Cholesterol statin corrected	ALB	ENSG00000163631	quantitative	TRUE	6.53582e-12	8.6836e-11	2.5171e-11	-0.260372	-0.25517	-0.270874
Cholesterol statin corrected	HMGCR	ENSG00000113161	quantitative	FALSE	8.50217e-10	1.29599e-07	7.05586e-08	0.261356	0.248699	0.246409
Cholesterol statin corrected	TIMD4	ENSG00000145850	quantitative	TRUE	2.37411e-15	1.78608e-13	3.45693e-10	-0.413615	-0.398032	-0.376054
Cholesterol statin corrected	NPC1L1	ENSG00000015520	quantitative	TRUE	4.3013e-47	7.71969e-45	2.38287e-38	0.338465	0.3424	0.33176
Cholesterol statin corrected	CYP7A1	ENSG00000167910	quantitative	FALSE	5.64846e-08	7.60536e-07	2.02964e-06	-0.162582	-0.153251	-0.166905
Cholesterol statin corrected	DENND4C	ENSG00000137145	quantitative	FALSE	1.20654e-08	3.28609e-08	1.49865e-05	-0.167186	-0.167667	-0.142142
Cholesterol statin corrected	ABCA1	ENSG00000165029	quantitative	TRUE	9.95405e-148	1.78238e-139	1.2388e-125	0.484461	0.48798	0.490469
HDL cholesterol	PDE3B	ENSG00000152270	quantitative	TRUE	7.83971e-44	1.28914e-39	4.29536e-42	-0.286899	-0.276746	-0.297254
HDL cholesterol	NR1H3	ENSG00000025434	quantitative	TRUE	1.91337e-50	4.76541e-45	3.12464e-44	-0.416619	-0.407067	-0.424491
HDL cholesterol	HNRNPUL2	ENSG00000214753	quantitative	FALSE	1.6079e-06	5.6714e-06	0.000469451	0.193787	0.186675	0.165758
HDL cholesterol	DGAT2	ENSG00000062282	quantitative	FALSE	1.21118e-06	5.62678e-08	9.43713e-06	0.12331	0.140549	0.119374
HDL cholesterol	APOA5	ENSG00000110243	quantitative	TRUE	1.3858e-54	2.6339e-48	1.93108e-51	0.557767	0.535397	0.581449
HDL cholesterol	APOC3	ENSG00000110245	quantitative	TRUE	7.69308e-92	2.7919e-88	1.13658e-61	-0.922442	-0.921561	-0.966685
HDL cholesterol	APOA1	ENSG00000118137	quantitative	TRUE	7.06318e-124	2.35885e-95	1.76198e-110	0.815823	0.770578	0.821742
HDL cholesterol	SH2B3	ENSG00000111252	quantitative	TRUE	5.57571e-14	1.3693e-15	7.78574e-12	0.184552	0.201738	0.193764
HDL cholesterol	SCARB1	ENSG00000073060	quantitative	TRUE	1.31522e-153	6.35331e-141	5.86138e-123	-0.603303	-0.597748	-0.601305
HDL cholesterol	LIPC	ENSG00000166035	quantitative	TRUE	9.36483e-67	5.60531e-66	4.92833e-58	-0.435201	-0.442015	-0.448874
HDL cholesterol	SMAD6	ENSG00000137834	quantitative	FALSE	3.65873e-07	2.27499e-06	9.16917e-07	-0.146975	-0.138645	-0.155799
HDL cholesterol	PLIN1	ENSG00000166819	quantitative	TRUE	2.49115e-14	2.13354e-14	3.27718e-15	-0.183656	-0.186939	-0.21362
HDL cholesterol	CETP	ENSG00000087237	quantitative	TRUE	5.39511e-150	2.11349e-160	1.47911e-118	-0.988633	-1.01307	-0.982816
HDL cholesterol	RIPOR1	ENSG00000039523	quantitative	FALSE	8.54673e-11	8.40814e-11	1.87314e-10	0.283866	0.281181	0.306814
HDL cholesterol	LCAT	ENSG00000213398	quantitative	TRUE	5.52077e-243	3.55631e-252	4.1115e-209	1.79273	1.801	1.80846
HDL cholesterol	CD300LG	ENSG00000161649	quantitative	FALSE	5.96788e-08	2.34931e-06	3.90346e-05	0.372868	0.333544	0.347933
HDL cholesterol	LIPG	ENSG00000101670	quantitative	TRUE	2.66195e-47	3.94185e-41	2.1692e-48	-0.657976	-0.632028	-0.727452
HDL cholesterol	CTDP1	ENSG00000060069	quantitative	FALSE	1.67958e-07	4.4319e-06	6.03684e-06	0.141172	0.126666	0.132625
HDL cholesterol	CREB3L3	ENSG00000060566	quantitative	FALSE	6.67268e-13	6.85015e-13	5.07224e-11	0.263978	0.269448	0.275781
HDL cholesterol	ANGPTL4	ENSG00000167772	quantitative	TRUE	2.78356e-26	1.31432e-26	1.18932e-20	-0.298773	-0.307351	-0.28729
HDL cholesterol	ANGPTL8	ENSG00000130173	quantitative	TRUE	4.00959e-13	1.13397e-21	2.29562e-15	-0.231163	-0.315431	-0.289527
HDL cholesterol	ANGPTL3	ENSG00000132855	quantitative	TRUE	3.01578e-44	2.62301e-41	1.59588e-37	0.327513	0.323189	0.327178
HDL cholesterol	GALNT2	ENSG00000143641	quantitative	FALSE	7.80782e-09	1.74421e-07	9.51788e-06	0.247683	0.22953	0.209424
HDL cholesterol	PLTP	ENSG00000100979	quantitative	TRUE	6.55692e-20	1.1311e-18	4.16294e-17	0.303417	0.301283	0.309588
HDL cholesterol	HELZ2	ENSG00000130589	quantitative	FALSE	1.02662e-08	1.18746e-07	3.60803e-07	0.0989316	0.0938893	0.097538
HDL cholesterol	APOB	ENSG00000084674	quantitative	TRUE	4.63234e-21	5.17488e-20	2.27091e-18	-0.200543	-0.200128	-0.208897
HDL cholesterol	MARCO	ENSG00000019169	quantitative	FALSE	2.03986e-06	1.63931e-05	0.000302608	0.128371	0.119274	0.11264
HDL cholesterol	PPARG	ENSG00000132170	quantitative	TRUE	6.38852e-14	1.63305e-11	2.05069e-15	0.981598	0.90586	1.23944
HDL cholesterol	STAB1	ENSG00000010327	quantitative	TRUE	3.004e-14	2.92012e-14	1.2517e-11	-0.120911	-0.12422	-0.117312
HDL cholesterol	NR1I2	ENSG00000144852	quantitative	FALSE	5.25327e-08	5.36797e-08	5.46739e-07	-0.195262	-0.200079	-0.202331
HDL cholesterol	ADH1B	ENSG00000196616	quantitative	TRUE	3.32415e-10	4.45933e-10	1.6638e-08	-0.160816	-0.164174	-0.171216
HDL cholesterol	PLA2G12A	ENSG00000123739	quantitative	TRUE	8.30807e-12	1.58037e-10	2.27929e-08	0.231176	0.222198	0.21202
HDL cholesterol	CD36	ENSG00000135218	quantitative	TRUE	8.05193e-47	3.29382e-43	2.57158e-29	-0.211156	-0.20792	-0.211538
HDL cholesterol	LPL	ENSG00000175445	quantitative	TRUE	5.68853e-129	3.11172e-110	8.87156e-113	0.803023	0.763107	0.826546
HDL cholesterol	ABCA1	ENSG00000165029	quantitative	TRUE	0	0	0	0.850364	0.840224	0.874501
IGF 1	AKR1C4	ENSG00000198610	quantitative	FALSE	6.27047e-11	1.14948e-11	3.66353e-09	-0.210937	-0.223111	-0.218701
IGF 1	PDE3B	ENSG00000152270	quantitative	FALSE	1.2337e-08	2.1972e-08	4.19151e-07	-0.122756	-0.122099	-0.115031
IGF 1	DGKZ	ENSG00000149091	quantitative	FALSE	1.8187e-06	7.20775e-07	1.17956e-05	-0.14717	-0.155552	-0.149615
IGF 1	IGFBP6	ENSG00000167779	quantitative	TRUE	1.73944e-06	8.81861e-07	1.12142e-05	0.239257	0.248869	0.264931
IGF 1	STAB2	ENSG00000136011	quantitative	FALSE	1.57943e-15	5.50174e-15	6.83439e-11	0.130211	0.129242	0.118901
IGF 1	SCARB1	ENSG00000073060	quantitative	FALSE	2.03367e-06	1.30059e-06	1.56142e-05	0.113189	0.116629	0.114611
IGF 1	IGF1R	ENSG00000140443	quantitative	TRUE	1.5834e-07	3.63957e-09	1.15595e-07	-0.157992	-0.182599	-0.174058
IGF 1	SSTR5	ENSG00000162009	quantitative	TRUE	2.81384e-14	2.58643e-19	2.67301e-12	-0.294181	-0.35288	-0.324416
IGF 1	BAIAP3	ENSG00000007516	quantitative	TRUE	1.6099e-07	4.86474e-06	1.06866e-08	-0.134788	-0.119471	-0.160347
IGF 1	IGFALS	ENSG00000099769	quantitative	TRUE	3.78443e-233	1.41579e-223	4.25598e-193	1.02312	1.01676	1.01225
IGF 1	SYT17	ENSG00000103528	quantitative	FALSE	7.32605e-08	9.97815e-08	2.57199e-06	-0.223562	-0.224009	-0.221786
IGF 1	DHX38	ENSG00000140829	quantitative	FALSE	2.48628e-10	1.61373e-08	1.65402e-10	-0.187566	-0.169596	-0.206196
IGF 1	HSD17B2	ENSG00000086696	quantitative	FALSE	2.66551e-08	2.16905e-06	8.32434e-06	-0.130845	-0.112911	-0.113422
IGF 1	G6PC1	ENSG00000131482	quantitative	TRUE	8.20918e-12	2.05022e-11	1.09162e-10	0.192182	0.191505	0.194234
IGF 1	SMARCD2	ENSG00000108604	quantitative	FALSE	5.35945e-07	2.47651e-06	4.78652e-06	0.232063	0.221561	0.237808
IGF 1	GH1	ENSG00000259384	quantitative	FALSE	3.21514e-19	1.98518e-16	8.37722e-14	0.647541	0.604389	0.623099
IGF 1	PAPPA2	ENSG00000116183	quantitative	TRUE	8.97635e-29	8.55855e-30	3.66944e-28	-0.297808	-0.307733	-0.334126
IGF 1	KDM5B	ENSG00000117139	quantitative	TRUE	4.02078e-08	2.29303e-08	5.21231e-07	0.203426	0.209093	0.203433
IGF 1	GHRH	ENSG00000118702	quantitative	TRUE	5.09366e-10	1.54821e-09	5.17857e-08	0.826215	0.816067	0.792707
IGF 1	PDE11A	ENSG00000128655	quantitative	TRUE	7.96214e-07	1.62933e-05	3.12241e-05	-0.0757719	-0.0671136	-0.0724906
IGF 1	WDR6	ENSG00000178252	quantitative	TRUE	7.30634e-14	5.10623e-12	2.60555e-13	0.188542	0.176674	0.203946
IGF 1	STAB1	ENSG00000010327	quantitative	TRUE	8.2319e-18	4.58881e-16	8.28133e-14	0.143173	0.137268	0.135019
IGF 1	GHSR	ENSG00000121853	quantitative	TRUE	1.44511e-15	6.83282e-16	3.07468e-16	0.283554	0.291817	0.334625
IGF 1	ZNF12	ENSG00000164631	quantitative	TRUE	3.74197e-16	4.79181e-15	2.12912e-12	-0.670607	-0.648784	-0.627708
IGF 1	GHRHR	ENSG00000106128	quantitative	TRUE	6.09537e-22	1.50904e-21	2.09074e-17	0.27526	0.27444	0.261961
IGF 1	IGFBP3	ENSG00000146674	quantitative	TRUE	2.35396e-33	3.59087e-34	3.58014e-31	0.656813	0.672469	0.690549
IGF 1	JAK2	ENSG00000096968	quantitative	TRUE	1.57616e-22	4.85289e-21	1.11148e-17	0.364231	0.357008	0.352801
LDL direct statin corrected	GPAM	ENSG00000119927	quantitative	FALSE	5.5372e-07	3.10449e-06	7.15665e-06	0.199311	0.194822	0.197775
LDL direct statin corrected	C10orf88	ENSG00000119965	quantitative	FALSE	1.95763e-07	1.79184e-06	6.82857e-06	-0.241209	-0.232401	-0.253509
LDL direct statin corrected	HBB	ENSG00000244734	quantitative	FALSE	5.77032e-16	1.26853e-14	6.2084e-05	0.411019	0.409791	0.424079
LDL direct statin corrected	PDE3B	ENSG00000152270	quantitative	FALSE	8.42946e-13	9.11801e-12	4.73369e-14	0.150317	0.149845	0.166526
LDL direct statin corrected	APOA5	ENSG00000110243	quantitative	FALSE	1.35497e-09	1.94536e-08	9.13903e-07	-0.21922	-0.212837	-0.189749
LDL direct statin corrected	APOC3	ENSG00000110245	quantitative	TRUE	3.39391e-14	7.92684e-13	2.39894e-08	0.354927	0.351153	0.332631
LDL direct statin corrected	SCARB1	ENSG00000073060	quantitative	FALSE	4.78355e-07	1.02066e-06	9.30037e-06	-0.116722	-0.118829	-0.11405
LDL direct statin corrected	GAS6	ENSG00000183087	quantitative	FALSE	3.80724e-09	8.11559e-08	5.30713e-06	-0.207009	-0.197971	-0.180066
LDL direct statin corrected	CETP	ENSG00000087237	quantitative	FALSE	1.18413e-11	2.65644e-11	1.82553e-08	0.25686	0.264249	0.23827
LDL direct statin corrected	ASGR1	ENSG00000141505	quantitative	TRUE	3.73422e-33	4.4617e-32	3.65426e-29	0.460862	0.474518	0.453482
LDL direct statin corrected	G6PC1	ENSG00000131482	quantitative	FALSE	2.61638e-13	5.43876e-12	2.16123e-11	-0.200868	-0.198399	-0.196126
LDL direct statin corrected	ABCA6	ENSG00000154262	quantitative	FALSE	8.22621e-27	4.65908e-25	1.46454e-21	-0.228069	-0.230793	-0.237874
LDL direct statin corrected	LIPG	ENSG00000101670	quantitative	FALSE	1.87094e-08	1.37553e-07	3.43099e-08	-0.262079	-0.257867	-0.279587
LDL direct statin corrected	LDLR	ENSG00000130164	quantitative	TRUE	0	0	0	-1.76764	-1.73591	-1.79869
LDL direct statin corrected	TM6SF2	ENSG00000213996	quantitative	TRUE	3.45382e-22	1.32801e-24	4.91813e-22	0.264764	0.272332	0.280857
LDL direct statin corrected	APOE	ENSG00000130203	quantitative	TRUE	2.7371e-10	4.98425e-15	0.00145385	0.230488	0.286044	0.130975
LDL direct statin corrected	FOXA3	ENSG00000170608	quantitative	FALSE	4.63202e-07	8.30137e-08	7.87281e-07	0.206788	0.21571	0.217628
LDL direct statin corrected	FCGRT	ENSG00000104870	quantitative	FALSE	6.22745e-09	2.99413e-07	1.702e-05	-0.495857	-0.423157	-0.42352
LDL direct statin corrected	PCSK9	ENSG00000169174	quantitative	TRUE	0	0	0	1.36017	1.36512	1.38905
LDL direct statin corrected	ANGPTL3	ENSG00000132855	quantitative	TRUE	1.56675e-119	4.13048e-110	1.0617e-102	0.561774	0.556908	0.563343
LDL direct statin corrected	EVI5	ENSG00000067208	quantitative	FALSE	6.93107e-12	1.61681e-10	5.11682e-08	-0.267892	-0.257756	-0.256985
LDL direct statin corrected	RRBP1	ENSG00000125844	quantitative	TRUE	3.10456e-09	2.08022e-08	1.33878e-09	0.145892	0.144573	0.163518
LDL direct statin corrected	APOB	ENSG00000084674	quantitative	TRUE	0	0	0	1.07342	1.06779	1.20228
LDL direct statin corrected	ABCG5	ENSG00000138075	quantitative	TRUE	5.90881e-62	1.3406e-52	1.67225e-52	-0.359857	-0.343019	-0.353582
LDL direct statin corrected	ABCG8	ENSG00000143921	quantitative	FALSE	1.84714e-20	1.35706e-25	3.55631e-19	-0.174636	-0.204007	-0.183395
LDL direct statin corrected	STAB1	ENSG00000010327	quantitative	TRUE	2.34855e-19	1.27409e-17	2.61939e-19	-0.145734	-0.145165	-0.157426
LDL direct statin corrected	ALB	ENSG00000163631	quantitative	TRUE	3.43005e-12	1.01277e-10	1.26212e-11	-0.262368	-0.255714	-0.273018
LDL direct statin corrected	HMGCR	ENSG00000113161	quantitative	FALSE	4.62168e-12	8.31917e-09	1.54957e-10	0.293054	0.272489	0.290773
LDL direct statin corrected	TIMD4	ENSG00000145850	quantitative	FALSE	7.5544e-15	4.84953e-13	3.25612e-11	-0.404072	-0.392841	-0.395356
LDL direct statin corrected	MYLIP	ENSG00000007944	quantitative	FALSE	3.50002e-07	1.36091e-06	1.5717e-06	0.252429	0.249111	0.257589
LDL direct statin corrected	NPC1L1	ENSG00000015520	quantitative	TRUE	8.41589e-61	1.20337e-56	3.67621e-50	0.384279	0.388474	0.379096
LDL direct statin corrected	CD36	ENSG00000135218	quantitative	FALSE	6.28608e-08	4.04511e-08	1.61655e-05	0.0811293	0.0863263	0.0824653
LDL direct statin corrected	CYP7A1	ENSG00000167910	quantitative	FALSE	6.19313e-07	3.02761e-06	6.72899e-06	-0.148549	-0.145562	-0.157292
LDL direct statin corrected	PARP10	ENSG00000178685	quantitative	FALSE	2.14333e-07	1.7281e-07	1.39643e-05	0.197951	0.208414	0.184244
LDL direct statin corrected	DENND4C	ENSG00000137145	quantitative	FALSE	3.75059e-08	1.74213e-07	1.37594e-05	-0.160357	-0.159477	-0.141633
LDL direct statin corrected	ABCA1	ENSG00000165029	quantitative	TRUE	2.22998e-34	1.65234e-32	2.37301e-27	0.227265	0.23146	0.221095
Lymphocyte percentage	DGKZ	ENSG00000149091	quantitative	FALSE	6.16581e-08	2.0036e-07	8.12082e-07	0.171933	0.166206	0.173531
Lymphocyte percentage	RASGRP2	ENSG00000068831	quantitative	FALSE	4.44887e-09	6.32805e-09	3.30415e-07	-0.207088	-0.206223	-0.198815
Lymphocyte percentage	ARHGDIB	ENSG00000111348	quantitative	FALSE	2.21692e-07	1.7153e-06	9.72344e-06	0.348162	0.322965	0.321649
Lymphocyte percentage	PTPN11	ENSG00000179295	quantitative	FALSE	1.28003e-06	2.29863e-06	2.35402e-05	0.323164	0.316804	0.318499
Lymphocyte percentage	FLT3	ENSG00000122025	quantitative	FALSE	2.19336e-07	2.80705e-07	3.47985e-06	0.233752	0.233147	0.23041
Lymphocyte percentage	RASA3	ENSG00000185989	quantitative	FALSE	1.24825e-16	3.31207e-16	2.78548e-14	0.278664	0.276591	0.274591
Lymphocyte percentage	NLRC3	ENSG00000167984	quantitative	FALSE	4.86968e-14	1.02259e-14	2.48028e-11	-0.182127	-0.188304	-0.179347
Lymphocyte percentage	NF1	ENSG00000196712	quantitative	TRUE	3.80146e-07	2.36919e-07	3.91372e-07	0.171107	0.174423	0.188454
Lymphocyte percentage	SPHK1	ENSG00000176170	quantitative	TRUE	6.73364e-09	3.47264e-08	6.95473e-09	-0.243977	-0.2326	-0.265732
Lymphocyte percentage	ANKRD12	ENSG00000101745	quantitative	TRUE	8.9619e-08	1.41078e-07	2.50709e-08	0.177333	0.175836	0.201073
Lymphocyte percentage	NPC1	ENSG00000141458	quantitative	TRUE	2.75106e-11	4.39643e-12	1.95209e-12	0.175283	0.183689	0.211573
Lymphocyte percentage	SPHK2	ENSG00000063176	quantitative	FALSE	1.11558e-13	5.09214e-14	1.59809e-12	0.287319	0.292276	0.311268
Lymphocyte percentage	GNB1	ENSG00000078369	quantitative	TRUE	8.77405e-16	1.23652e-13	8.35795e-14	0.544338	0.502956	0.541869
Lymphocyte percentage	ASXL1	ENSG00000171456	quantitative	FALSE	6.97268e-07	3.17095e-06	2.89848e-05	0.121806	0.115133	0.111358
Lymphocyte percentage	ARHGAP15	ENSG00000075884	quantitative	FALSE	3.42894e-08	5.49629e-08	6.08948e-07	0.203992	0.201353	0.201939
Lymphocyte percentage	CXCR2	ENSG00000180871	quantitative	TRUE	2.50784e-31	2.33077e-32	2.14092e-25	-0.678301	-0.691337	-0.685982
Lymphocyte percentage	MYD88	ENSG00000172936	quantitative	FALSE	8.71445e-10	1.08798e-09	2.7052e-08	-0.402228	-0.401847	-0.411209
Lymphocyte percentage	NBEAL2	ENSG00000160796	quantitative	FALSE	1.54312e-08	1.46811e-08	4.49769e-08	0.115809	0.116869	0.133093
Lymphocyte percentage	RASA2	ENSG00000155903	quantitative	TRUE	1.7354e-13	2.75233e-13	8.2319e-11	0.450579	0.448996	0.43528
Lymphocyte percentage	SH3TC1	ENSG00000125089	quantitative	FALSE	7.12279e-08	3.73173e-07	7.49981e-07	-0.110503	-0.104423	-0.122514
Lymphocyte percentage	GRK6	ENSG00000198055	quantitative	TRUE	3.1463e-14	1.23339e-11	5.19876e-12	0.285362	0.256795	0.280929
Lymphocyte percentage	CD36	ENSG00000135218	quantitative	TRUE	5.42625e-14	2.00493e-14	8.17203e-10	-0.119388	-0.122071	-0.124938
Mean corpuscular volume	MARCHF8	ENSG00000165406	quantitative	FALSE	1.22053e-07	0.000145636	4.31797e-08	-0.235233	-0.176051	-0.262729
Mean corpuscular volume	RRM1	ENSG00000167325	quantitative	TRUE	1.11758e-10	1.48741e-10	1.44371e-08	-0.444033	-0.456102	-0.426914
Mean corpuscular volume	OR51A2	ENSG00000205496	quantitative	FALSE	4.03552e-13	0.941899	0.42889	0.635412	0.0075581	0.100882
Mean corpuscular volume	HBB	ENSG00000244734	quantitative	TRUE	0	0	2.28929e-90	2.76434	2.69907	2.17557
Mean corpuscular volume	E2F8	ENSG00000129173	quantitative	TRUE	4.60363e-10	8.45805e-10	5.70506e-09	-0.223716	-0.227659	-0.22726
Mean corpuscular volume	ATM	ENSG00000149311	quantitative	TRUE	9.0209e-08	1.73161e-07	9.69661e-05	0.0851338	0.0862948	0.0699509
Mean corpuscular volume	CHEK1	ENSG00000149554	quantitative	FALSE	3.88705e-07	4.88461e-06	4.20213e-07	0.21262	0.197765	0.222026
Mean corpuscular volume	PFKM	ENSG00000152556	quantitative	FALSE	4.00682e-11	2.0153e-09	5.02551e-08	-0.201589	-0.189252	-0.185456
Mean corpuscular volume	KITLG	ENSG00000049130	quantitative	FALSE	8.12007e-07	4.86094e-06	7.32538e-05	-0.39232	-0.375481	-0.335792
Mean corpuscular volume	POLE	ENSG00000177084	quantitative	TRUE	1.24394e-21	9.9793e-18	7.96526e-21	-0.162901	-0.151411	-0.174627
Mean corpuscular volume	EIF2B2	ENSG00000119718	quantitative	FALSE	2.93353e-07	1.99903e-07	1.18782e-06	0.140706	0.147736	0.142746
Mean corpuscular volume	GLRX5	ENSG00000182512	quantitative	TRUE	7.91097e-10	3.3302e-08	2.37132e-09	0.381633	0.354937	0.452653
Mean corpuscular volume	HBM	ENSG00000206177	quantitative	TRUE	6.58415e-33	6.31248e-36	3.40173e-31	0.539823	0.592629	0.579596
Mean corpuscular volume	HBA2	ENSG00000188536	quantitative	TRUE	4.69462e-33	1.39637e-32	1.98061e-22	2.40593	2.46112	2.23
Mean corpuscular volume	CHTF18	ENSG00000127586	quantitative	TRUE	6.10295e-10	6.71738e-13	8.27561e-17	-0.10068	-0.121155	-0.153555
Mean corpuscular volume	CCNF	ENSG00000162063	quantitative	TRUE	4.31023e-10	1.24377e-08	3.93278e-12	-0.246798	-0.23171	-0.302
Mean corpuscular volume	PARN	ENSG00000140694	quantitative	FALSE	1.15878e-08	1.23663e-08	6.63254e-08	-0.18688	-0.191949	-0.191105
Mean corpuscular volume	AHSP	ENSG00000169877	quantitative	FALSE	1.13485e-10	4.90625e-08	4.29339e-11	0.384523	0.336686	0.418741
Mean corpuscular volume	E2F4	ENSG00000205250	quantitative	TRUE	7.39963e-09	6.33374e-10	6.72977e-06	-0.283554	-0.315521	-0.240163
Mean corpuscular volume	PIEZO1	ENSG00000103335	quantitative	FALSE	5.58586e-08	1.7451e-07	6.16737e-08	-0.0635611	-0.0631305	-0.0689371
Mean corpuscular volume	FAM117A	ENSG00000121104	quantitative	FALSE	1.23339e-11	1.11792e-09	2.32654e-09	-0.325651	-0.302773	-0.313239
Mean corpuscular volume	BRIP1	ENSG00000136492	quantitative	FALSE	5.12389e-11	8.0286e-10	5.76727e-10	-0.156269	-0.151155	-0.159875
Mean corpuscular volume	ABCA6	ENSG00000154262	quantitative	TRUE	9.24805e-07	1.84425e-06	1.10022e-07	-0.104338	-0.104878	-0.131231
Mean corpuscular volume	HGS	ENSG00000185359	quantitative	FALSE	1.56592e-07	8.80136e-08	5.67701e-06	0.0858267	0.0905009	0.0815377
Mean corpuscular volume	NPC1	ENSG00000141458	quantitative	TRUE	7.06643e-18	1.02259e-15	4.53628e-19	0.214128	0.206987	0.250398
Mean corpuscular volume	RTTN	ENSG00000176225	quantitative	TRUE	2.2475e-13	8.20352e-12	2.29774e-16	0.152544	0.147395	0.193203
Mean corpuscular volume	EPOR	ENSG00000187266	quantitative	FALSE	7.62255e-13	3.3721e-12	1.3125e-11	-0.283731	-0.283212	-0.283959
Mean corpuscular volume	KLF1	ENSG00000105610	quantitative	TRUE	1.70726e-40	1.30137e-36	7.3536e-34	0.622994	0.610001	0.622266
Mean corpuscular volume	HAMP	ENSG00000105697	quantitative	TRUE	1.6254e-06	8.74057e-07	1.2567e-05	-0.308869	-0.325777	-0.29667
Mean corpuscular volume	GNB1	ENSG00000078369	quantitative	TRUE	1.14051e-14	7.83971e-13	6.21584e-18	0.49517	0.471882	0.586722
Mean corpuscular volume	CLSPN	ENSG00000092853	quantitative	TRUE	1.11309e-07	1.0377e-06	5.04766e-07	-0.161937	-0.153397	-0.179704
Mean corpuscular volume	OMA1	ENSG00000162600	quantitative	FALSE	5.40754e-13	8.31381e-11	1.02627e-08	-0.239919	-0.221892	-0.206147
Mean corpuscular volume	DCLRE1B	ENSG00000118655	quantitative	FALSE	1.3044e-10	1.16509e-09	8.61509e-09	0.313319	0.305038	0.310662
Mean corpuscular volume	TENT5C	ENSG00000183508	quantitative	FALSE	1.86638e-22	2.26256e-21	3.80365e-17	0.680619	0.681752	0.639714
Mean corpuscular volume	COQ8A	ENSG00000163050	quantitative	FALSE	3.55468e-17	1.41351e-15	2.97509e-15	0.26171	0.254879	0.266038
Mean corpuscular volume	ABCB10	ENSG00000135776	quantitative	TRUE	3.06973e-17	1.38516e-13	7.03882e-15	0.322766	0.290707	0.323499
Mean corpuscular volume	CDC25B	ENSG00000101224	quantitative	FALSE	1.80921e-06	1.11394e-05	1.61734e-05	-0.164539	-0.156662	-0.160827
Mean corpuscular volume	ZSWIM1	ENSG00000168612	quantitative	FALSE	5.09648e-10	4.48054e-08	1.32987e-06	0.304812	0.277549	0.256113
Mean corpuscular volume	RTEL1	ENSG00000258366	quantitative	TRUE	7.0291e-20	4.82836e-18	1.06955e-17	-0.272383	-0.267551	-0.278743
Mean corpuscular volume	CHEK2	ENSG00000183765	quantitative	TRUE	7.44561e-11	5.61048e-11	2.41085e-10	0.134422	0.138723	0.144568
Mean corpuscular volume	FBXO7	ENSG00000100225	quantitative	FALSE	2.65137e-09	7.38363e-08	1.91021e-06	0.201485	0.18685	0.179404
Mean corpuscular volume	TMPRSS6	ENSG00000187045	quantitative	TRUE	3.32124e-72	2.75296e-74	2.5527e-63	0.689235	0.719022	0.712616
Mean corpuscular volume	TYMP	ENSG00000025708	quantitative	TRUE	4.03181e-11	1.84799e-12	5.95937e-12	0.233504	0.256551	0.258991
Mean corpuscular volume	RRM2	ENSG00000171848	quantitative	FALSE	2.18338e-09	4.31023e-08	1.22464e-08	-0.383851	-0.361823	-0.390707
Mean corpuscular volume	CAD	ENSG00000084774	quantitative	TRUE	2.38726e-11	4.10299e-11	2.24698e-11	-0.16432	-0.167217	-0.177475
Mean corpuscular volume	ATR	ENSG00000175054	quantitative	TRUE	9.05107e-24	4.09355e-24	1.51391e-23	0.195813	0.204525	0.203383
Mean corpuscular volume	TFRC	ENSG00000072274	quantitative	TRUE	2.7946e-10	7.4266e-10	1.92628e-08	0.354927	0.356365	0.343846
Mean corpuscular volume	TERT	ENSG00000164362	quantitative	TRUE	1.96743e-23	5.80764e-22	1.16145e-23	-0.92008	-0.91984	-0.998247
Mean corpuscular volume	HSPA9	ENSG00000113013	quantitative	TRUE	9.49489e-10	4.42741e-08	1.61983e-08	0.238405	0.220674	0.238146
Mean corpuscular volume	GMPR	ENSG00000137198	quantitative	TRUE	2.65828e-23	1.12176e-25	1.44511e-17	-0.336082	-0.348615	-0.346546
Mean corpuscular volume	HFE	ENSG00000010704	quantitative	FALSE	2.55029e-07	3.13451e-07	2.97701e-07	-0.226008	-0.242895	-0.260728
Mean corpuscular volume	CCND3	ENSG00000112576	quantitative	TRUE	6.46785e-08	7.89587e-11	5.4805e-07	-0.297972	-0.356323	-0.318602
Mean corpuscular volume	TFR2	ENSG00000106327	quantitative	TRUE	4.97164e-41	6.83125e-37	4.75992e-35	-0.302417	-0.298425	-0.29838
Mean corpuscular volume	TNFRSF10B	ENSG00000120889	quantitative	TRUE	4.2778e-09	4.0785e-07	4.72215e-06	0.171059	0.152806	0.142781
Mean corpuscular volume	SLC25A37	ENSG00000147454	quantitative	FALSE	2.03297e-07	3.13682e-06	2.58494e-07	0.27523	0.255455	0.297864
Mean corpuscular volume	CA1	ENSG00000133742	quantitative	FALSE	9.72076e-16	1.6233e-14	1.2106e-13	0.303156	0.29972	0.307481
Mean platelet thrombocyte volume	SGPL1	ENSG00000166224	quantitative	FALSE	1.38778e-07	5.91562e-07	1.86862e-08	-0.218548	-0.214681	-0.250149
Mean platelet thrombocyte volume	HBB	ENSG00000244734	quantitative	FALSE	1.2936e-14	2.73716e-13	0.139693	-0.38749	-0.381186	-0.15424
Mean platelet thrombocyte volume	PTPRJ	ENSG00000149177	quantitative	TRUE	1.72906e-09	2.24874e-07	2.85825e-10	0.171418	0.153274	0.202592
Mean platelet thrombocyte volume	BIN2	ENSG00000110934	quantitative	TRUE	3.95822e-20	2.67732e-15	2.77651e-16	0.447193	0.38261	0.439893
Mean platelet thrombocyte volume	STAB2	ENSG00000136011	quantitative	FALSE	2.32044e-06	1.00568e-05	1.21896e-05	-0.0741283	-0.0688311	-0.0765338
Mean platelet thrombocyte volume	TMEM120B	ENSG00000188735	quantitative	FALSE	9.28753e-16	7.53356e-13	3.85834e-17	-0.327751	-0.293044	-0.382345
Mean platelet thrombocyte volume	RHOF	ENSG00000139725	quantitative	TRUE	4.44631e-38	1.11789e-33	4.06537e-34	-0.561129	-0.527559	-0.561041
Mean platelet thrombocyte volume	RASA3	ENSG00000185989	quantitative	FALSE	1.07029e-06	4.54559e-06	6.32995e-07	0.14802	0.145473	0.161462
Mean platelet thrombocyte volume	RIN3	ENSG00000100599	quantitative	FALSE	1.42259e-06	5.68656e-05	0.00033478	0.107037	0.0927441	0.0883049
Mean platelet thrombocyte volume	EXOC3L4	ENSG00000205436	quantitative	TRUE	1.08393e-105	1.57761e-101	4.29438e-92	0.481115	0.494828	0.482133
Mean platelet thrombocyte volume	SCARF1	ENSG00000074660	quantitative	FALSE	1.10866e-12	6.45476e-10	1.05828e-13	-0.175968	-0.15737	-0.205624
Mean platelet thrombocyte volume	CHRNE	ENSG00000108556	quantitative	FALSE	1.64953e-10	4.61987e-09	2.53279e-10	-0.150622	-0.142457	-0.16444
Mean platelet thrombocyte volume	GP1BA	ENSG00000185245	quantitative	TRUE	2.39883e-122	3.89942e-103	2.95801e-114	-0.842408	-0.798579	-0.873823
Mean platelet thrombocyte volume	SLFN14	ENSG00000236320	quantitative	TRUE	1.12486e-15	3.31665e-12	2.88138e-14	0.313984	0.281702	0.328091
Mean platelet thrombocyte volume	ITGA2B	ENSG00000005961	quantitative	TRUE	1.06512e-47	1.09547e-45	2.18575e-42	-0.39199	-0.396357	-0.396682
Mean platelet thrombocyte volume	ITGB3	ENSG00000259207	quantitative	TRUE	4.8376e-09	2.84564e-10	5.50149e-06	-0.1949	-0.216788	-0.174352
Mean platelet thrombocyte volume	CD226	ENSG00000150637	quantitative	TRUE	4.06556e-10	1.86466e-11	1.24701e-10	0.572353	0.64297	0.654421
Mean platelet thrombocyte volume	ZNF627	ENSG00000198551	quantitative	TRUE	3.03634e-08	1.25355e-06	8.29622e-07	0.23643	0.214753	0.224741
Mean platelet thrombocyte volume	MYO9B	ENSG00000099331	quantitative	TRUE	3.32813e-22	4.04762e-19	1.72624e-19	-0.186738	-0.179108	-0.19091
Mean platelet thrombocyte volume	PVR	ENSG00000073008	quantitative	TRUE	4.81593e-09	5.33016e-08	3.81619e-05	0.333758	0.322704	0.288528
Mean platelet thrombocyte volume	KDM1A	ENSG00000004487	quantitative	FALSE	2.29108e-06	1.01049e-05	1.34499e-05	0.344657	0.327131	0.338812
Mean platelet thrombocyte volume	LDLRAP1	ENSG00000157978	quantitative	FALSE	9.45823e-07	1.49001e-05	9.40979e-07	0.233982	0.21008	0.256232
Mean platelet thrombocyte volume	MPL	ENSG00000117400	quantitative	TRUE	3.56476e-08	4.51056e-07	1.57025e-07	0.138424	0.128922	0.148603
Mean platelet thrombocyte volume	MOB3C	ENSG00000142961	quantitative	TRUE	8.86339e-28	1.50938e-25	1.70098e-23	0.477257	0.464433	0.474315
Mean platelet thrombocyte volume	PEAR1	ENSG00000187800	quantitative	TRUE	2.68968e-27	3.73594e-26	5.06874e-21	0.26954	0.268347	0.262779
Mean platelet thrombocyte volume	TADA1	ENSG00000152382	quantitative	TRUE	8.15831e-12	1.39605e-11	3.07185e-12	-0.26615	-0.26747	-0.289122
Mean platelet thrombocyte volume	ADIPOR1	ENSG00000159346	quantitative	FALSE	2.54877e-08	1.60391e-09	1.61254e-08	0.472995	0.52064	0.526269
Mean platelet thrombocyte volume	TUBB1	ENSG00000101162	quantitative	TRUE	1.29122e-219	6.15177e-192	2.51189e-167	-0.8536	-0.829705	-0.822984
Mean platelet thrombocyte volume	GP1BB	ENSG00000203618	quantitative	TRUE	8.45279e-153	7.67361e-137	2.8119e-126	-1.85162	-1.82923	-2.00586
Mean platelet thrombocyte volume	CHEK2	ENSG00000183765	quantitative	TRUE	2.25113e-15	3.16665e-13	2.42214e-15	-0.155303	-0.149183	-0.172831
Mean platelet thrombocyte volume	MYH9	ENSG00000100345	quantitative	TRUE	5.62212e-15	6.94864e-12	3.97009e-11	-0.188745	-0.172919	-0.179935
Mean platelet thrombocyte volume	STRN	ENSG00000115808	quantitative	FALSE	1.69848e-07	5.34798e-08	4.4092e-07	-0.160342	-0.172201	-0.162887
Mean platelet thrombocyte volume	ABCG5	ENSG00000138075	quantitative	FALSE	9.0688e-10	1.27711e-09	8.08295e-09	-0.126826	-0.129572	-0.127997
Mean platelet thrombocyte volume	DOK1	ENSG00000115325	quantitative	FALSE	3.92844e-07	2.10984e-05	3.73482e-06	-0.226622	-0.195807	-0.227465
Mean platelet thrombocyte volume	CKAP2L	ENSG00000169607	quantitative	TRUE	1.17409e-38	6.45654e-38	7.53009e-36	0.47769	0.487619	0.50506
Mean platelet thrombocyte volume	CAVIN2	ENSG00000168497	quantitative	TRUE	7.94145e-23	6.53732e-19	1.15239e-23	0.497334	0.463751	0.585352
Mean platelet thrombocyte volume	RNPEPL1	ENSG00000142327	quantitative	TRUE	4.61243e-07	1.70801e-06	9.25444e-06	-0.229973	-0.225081	-0.222581
Mean platelet thrombocyte volume	GP9	ENSG00000169704	quantitative	TRUE	4.00867e-129	2.66686e-111	2.35505e-112	-0.887556	-0.845554	-0.881268
Mean platelet thrombocyte volume	GP5	ENSG00000178732	quantitative	FALSE	1.05414e-11	1.34029e-11	8.78011e-10	-0.35258	-0.356084	-0.348051
Mean platelet thrombocyte volume	ARHGAP10	ENSG00000071205	quantitative	TRUE	7.68953e-33	2.37684e-24	4.1505e-32	-0.25056	-0.222634	-0.265719
Mean platelet thrombocyte volume	ELOVL7	ENSG00000164181	quantitative	TRUE	3.83972e-21	2.22485e-18	9.94489e-22	-0.234974	-0.225414	-0.253156
Mean platelet thrombocyte volume	IQGAP2	ENSG00000145703	quantitative	TRUE	4.37522e-216	5.83445e-200	1.68655e-194	-0.569536	-0.570176	-0.586891
Mean platelet thrombocyte volume	TBCA	ENSG00000171530	quantitative	FALSE	3.83186e-07	0.000463191	8.97615e-06	0.389242	0.277343	0.373519
Mean platelet thrombocyte volume	PCDH12	ENSG00000113555	quantitative	FALSE	1.65135e-08	2.9286e-07	3.68231e-07	-0.126367	-0.118495	-0.123307
Mean platelet thrombocyte volume	MPIG6B	ENSG00000204420	quantitative	TRUE	2.791e-07	6.01561e-09	8.40059e-09	-0.304445	-0.361769	-0.369479
Mean platelet thrombocyte volume	STK38	ENSG00000112079	quantitative	TRUE	1.21635e-08	1.46808e-07	1.16858e-07	0.332045	0.317076	0.341174
Mean platelet thrombocyte volume	ARHGAP18	ENSG00000146376	quantitative	TRUE	2.49488e-08	2.8461e-09	6.34863e-07	-0.240656	-0.26514	-0.237981
Mean platelet thrombocyte volume	DOCK5	ENSG00000147459	quantitative	TRUE	1.98751e-06	3.04635e-05	1.52332e-06	0.106709	0.0978421	0.128377
Mean platelet thrombocyte volume	JAK2	ENSG00000096968	quantitative	TRUE	8.17467e-07	1.12106e-06	8.48633e-07	0.171431	0.176023	0.188593
Mean platelet thrombocyte volume	ACER2	ENSG00000177076	quantitative	FALSE	1.05104e-08	1.85935e-06	1.46043e-08	-0.268528	-0.232659	-0.289114
Mean platelet thrombocyte volume	ABCA1	ENSG00000165029	quantitative	FALSE	5.93185e-07	2.14087e-08	2.20536e-06	-0.08912	-0.10391	-0.0929609
Mean platelet thrombocyte volume	SVEP1	ENSG00000165124	quantitative	TRUE	1.50938e-18	5.63248e-17	4.68274e-16	0.150526	0.149414	0.159656
Mean platelet thrombocyte volume	GFI1B	ENSG00000165702	quantitative	TRUE	1.40929e-250	2.54683e-232	2.78612e-154	-1.13353	-1.13617	-1.05478
Mean reticulocyte volume	SGPL1	ENSG00000166224	quantitative	FALSE	1.16996e-07	5.02748e-08	6.82905e-08	-0.24117	-0.253682	-0.263791
Mean reticulocyte volume	RRM1	ENSG00000167325	quantitative	TRUE	3.28996e-07	1.76929e-07	0.000156679	-0.370597	-0.387033	-0.303067
Mean reticulocyte volume	HBB	ENSG00000244734	quantitative	TRUE	1.39637e-143	4.69894e-133	7.85055e-20	1.41623	1.39304	1.04799
Mean reticulocyte volume	E2F8	ENSG00000129173	quantitative	TRUE	8.44092e-08	2.01414e-07	3.39469e-07	-0.201841	-0.199883	-0.210767
Mean reticulocyte volume	RPS6KB2	ENSG00000175634	quantitative	TRUE	1.24391e-07	1.87167e-07	7.69946e-06	0.112055	0.112834	0.10286
Mean reticulocyte volume	POLE	ENSG00000177084	quantitative	TRUE	5.15703e-27	1.71949e-22	9.80618e-24	-0.192963	-0.178508	-0.198688
Mean reticulocyte volume	ATP7B	ENSG00000123191	quantitative	TRUE	6.03018e-08	8.15136e-08	2.30653e-07	0.0996793	0.101015	0.104536
Mean reticulocyte volume	SPTB	ENSG00000070182	quantitative	TRUE	6.99939e-07	5.84359e-06	2.07568e-07	0.090602	0.0851324	0.104179
Mean reticulocyte volume	EPB42	ENSG00000166947	quantitative	TRUE	1.25314e-10	1.29443e-10	9.14471e-09	0.322806	0.330227	0.311541
Mean reticulocyte volume	HBM	ENSG00000206177	quantitative	TRUE	2.53805e-13	8.05564e-12	2.39508e-10	0.346983	0.333837	0.334994
Mean reticulocyte volume	CHTF18	ENSG00000127586	quantitative	TRUE	2.46661e-11	5.00265e-11	1.67071e-13	-0.114074	-0.114912	-0.144076
Mean reticulocyte volume	CCNF	ENSG00000162063	quantitative	FALSE	2.88795e-10	2.32076e-09	3.26663e-11	-0.261425	-0.252797	-0.305558
Mean reticulocyte volume	E2F4	ENSG00000205250	quantitative	TRUE	2.24683e-07	2.22638e-09	4.52971e-05	-0.265619	-0.316688	-0.229974
Mean reticulocyte volume	SLC4A1	ENSG00000004939	quantitative	TRUE	1.04448e-29	3.20996e-27	1.44477e-27	0.402548	0.393578	0.461367
Mean reticulocyte volume	FAM117A	ENSG00000121104	quantitative	TRUE	3.74464e-10	1.51192e-09	5.04162e-08	-0.317783	-0.312373	-0.304822
Mean reticulocyte volume	BRIP1	ENSG00000136492	quantitative	FALSE	2.53221e-11	1.2218e-11	3.76669e-09	-0.166952	-0.172664	-0.161287
Mean reticulocyte volume	NPC1	ENSG00000141458	quantitative	TRUE	9.8992e-11	6.47083e-10	5.01996e-11	0.169076	0.165505	0.195548
Mean reticulocyte volume	RTTN	ENSG00000176225	quantitative	TRUE	2.87939e-14	8.58025e-13	1.9059e-14	0.166333	0.160246	0.191418
Mean reticulocyte volume	EPOR	ENSG00000187266	quantitative	FALSE	2.32172e-07	4.35241e-07	1.12372e-06	-0.214647	-0.213872	-0.216342
Mean reticulocyte volume	SPHK2	ENSG00000063176	quantitative	FALSE	2.54302e-07	7.99816e-08	2.08867e-06	-0.198499	-0.210939	-0.207085
Mean reticulocyte volume	GNB1	ENSG00000078369	quantitative	TRUE	1.66341e-13	1.84629e-12	1.59588e-12	0.500584	0.481277	0.511862
Mean reticulocyte volume	OMA1	ENSG00000162600	quantitative	FALSE	7.19946e-21	5.18322e-19	1.96336e-18	-0.331825	-0.317374	-0.339065
Mean reticulocyte volume	ANGPTL3	ENSG00000132855	quantitative	FALSE	2.69699e-06	3.31566e-08	8.37819e-06	-0.118622	-0.140579	-0.122304
Mean reticulocyte volume	SPTA1	ENSG00000163554	quantitative	TRUE	2.17721e-21	6.48933e-24	1.15904e-24	0.193492	0.211646	0.242752
Mean reticulocyte volume	BTG2	ENSG00000159388	quantitative	TRUE	4.2419e-09	5.04708e-09	6.55285e-09	-0.386758	-0.387978	-0.402779
Mean reticulocyte volume	COQ8A	ENSG00000163050	quantitative	FALSE	9.88553e-15	4.6302e-14	6.30376e-11	0.254257	0.249284	0.235019
Mean reticulocyte volume	CDC25B	ENSG00000101224	quantitative	FALSE	2.10165e-07	1.02622e-06	3.72538e-07	-0.188277	-0.180901	-0.201247
Mean reticulocyte volume	SEC23B	ENSG00000101310	quantitative	TRUE	1.63298e-06	9.79851e-08	7.81646e-08	0.106649	0.121047	0.135025
Mean reticulocyte volume	ASXL1	ENSG00000171456	quantitative	TRUE	1.45228e-06	5.12248e-07	1.89789e-07	0.117513	0.125057	0.137457
Mean reticulocyte volume	RTEL1	ENSG00000258366	quantitative	TRUE	8.81861e-15	3.09314e-13	1.5216e-13	-0.24381	-0.234738	-0.255208
Mean reticulocyte volume	PI4KA	ENSG00000241973	quantitative	FALSE	1.30116e-07	3.16264e-07	5.31912e-07	-0.116315	-0.114875	-0.131359
Mean reticulocyte volume	CHEK2	ENSG00000183765	quantitative	TRUE	3.20029e-07	5.68761e-07	1.92451e-06	0.110538	0.110291	0.114846
Mean reticulocyte volume	FBXO7	ENSG00000100225	quantitative	FALSE	9.31687e-08	3.91147e-07	2.5869e-05	0.188899	0.183169	0.167235
Mean reticulocyte volume	TYMP	ENSG00000025708	quantitative	TRUE	3.6509e-23	1.23282e-25	3.65342e-21	0.367608	0.399353	0.376144
Mean reticulocyte volume	CAD	ENSG00000084774	quantitative	TRUE	5.15941e-36	6.42096e-34	1.85012e-31	-0.323863	-0.319448	-0.328168
Mean reticulocyte volume	TTC7A	ENSG00000068724	quantitative	FALSE	8.34507e-09	8.21524e-09	4.06883e-07	-0.140119	-0.142691	-0.139615
Mean reticulocyte volume	SF3B1	ENSG00000115524	quantitative	TRUE	4.86306e-07	1.34005e-07	1.76856e-07	-0.313071	-0.334213	-0.378473
Mean reticulocyte volume	ABCB6	ENSG00000115657	quantitative	TRUE	6.86357e-07	1.48211e-06	5.91494e-05	0.106072	0.104654	0.0946464
Mean reticulocyte volume	IFRD2	ENSG00000214706	quantitative	FALSE	2.99226e-20	2.93427e-18	1.86466e-15	0.371671	0.361095	0.352308
Mean reticulocyte volume	ATR	ENSG00000175054	quantitative	TRUE	1.40605e-21	1.79102e-20	2.68782e-19	0.194651	0.194764	0.192911
Mean reticulocyte volume	TERT	ENSG00000164362	quantitative	TRUE	6.8533e-15	3.70254e-14	6.69885e-19	-0.755959	-0.752235	-0.938491
Mean reticulocyte volume	SKP2	ENSG00000145604	quantitative	FALSE	1.39505e-06	4.16802e-06	9.27299e-07	-0.382568	-0.373349	-0.416688
Mean reticulocyte volume	TRIM10	ENSG00000204613	quantitative	TRUE	3.06683e-08	9.38448e-10	1.37651e-06	-0.151708	-0.186344	-0.14733
Mean reticulocyte volume	CCND3	ENSG00000112576	quantitative	TRUE	1.23942e-07	2.69973e-09	2.49948e-07	-0.300939	-0.342098	-0.341343
Mean reticulocyte volume	RHAG	ENSG00000112077	quantitative	TRUE	2.38397e-19	1.58745e-19	7.3215e-19	0.346382	0.34822	0.373399
Mean reticulocyte volume	ANK1	ENSG00000029534	quantitative	TRUE	8.34065e-14	1.5038e-10	1.88756e-11	0.152975	0.134463	0.151066
Mean reticulocyte volume	CA1	ENSG00000133742	quantitative	TRUE	3.71706e-33	1.04376e-32	6.05899e-28	0.476491	0.481724	0.481998
Mean reticulocyte volume	RNF20	ENSG00000155827	quantitative	TRUE	6.03963e-07	1.78419e-06	6.84558e-07	0.228151	0.222741	0.253388
Neutrophill count	CPT1A	ENSG00000110090	quantitative	FALSE	2.35109e-06	1.30425e-05	3.14724e-05	0.191458	0.178376	0.192052
Neutrophill count	GPR182	ENSG00000166856	quantitative	FALSE	2.01655e-08	9.68211e-08	2.81061e-09	-0.306698	-0.294347	-0.353184
Neutrophill count	SH2B3	ENSG00000111252	quantitative	TRUE	8.01863e-11	4.55827e-13	1.77607e-08	-0.173426	-0.196594	-0.173179
Neutrophill count	ORMDL3	ENSG00000172057	quantitative	FALSE	6.26224e-08	4.61052e-05	3.72709e-07	0.214812	0.16517	0.219194
Neutrophill count	MPO	ENSG00000005381	quantitative	TRUE	3.49792e-08	8.53591e-09	7.87046e-06	-0.130618	-0.137009	-0.114568
Neutrophill count	NPC1	ENSG00000141458	quantitative	TRUE	3.10957e-16	1.34927e-15	2.39662e-16	-0.217385	-0.215037	-0.249436
Neutrophill count	SBNO2	ENSG00000064932	quantitative	TRUE	5.92489e-07	1.03555e-06	1.5531e-06	-0.147216	-0.145247	-0.16042
Neutrophill count	S1PR4	ENSG00000125910	quantitative	TRUE	3.43005e-12	1.39927e-11	2.80156e-11	0.301885	0.29545	0.315481
Neutrophill count	DENND1C	ENSG00000205744	quantitative	FALSE	1.33226e-07	3.49181e-07	1.02842e-07	0.169093	0.16472	0.195336
Neutrophill count	EXOC3L2	ENSG00000283632	quantitative	FALSE	9.89145e-08	3.24571e-07	3.56541e-05	0.394908	0.382042	0.351643
Neutrophill count	GNB1	ENSG00000078369	quantitative	TRUE	1.68888e-16	4.29339e-15	1.68927e-16	-0.564663	-0.539828	-0.605828
Neutrophill count	CSF3R	ENSG00000119535	quantitative	TRUE	1.58198e-11	6.45803e-13	7.40798e-11	-0.22642	-0.243068	-0.227621
Neutrophill count	NLRP3	ENSG00000162711	quantitative	FALSE	3.67113e-12	9.1601e-12	3.91751e-09	0.704181	0.694903	0.689875
Neutrophill count	RTEL1	ENSG00000258366	quantitative	FALSE	4.10166e-07	2.45149e-06	2.00937e-05	0.16149	0.152171	0.150133
Neutrophill count	CHEK2	ENSG00000183765	quantitative	TRUE	1.22863e-10	1.34887e-10	2.41707e-08	-0.141089	-0.142229	-0.136936
Neutrophill count	DNMT3A	ENSG00000119772	quantitative	FALSE	2.25595e-08	6.78953e-08	7.06903e-09	-0.146048	-0.141895	-0.162293
Neutrophill count	CXCR4	ENSG00000121966	quantitative	TRUE	2.42549e-17	3.2923e-16	1.92664e-16	-0.748227	-0.725721	-0.793082
Neutrophill count	CXCR2	ENSG00000180871	quantitative	TRUE	7.5405e-66	4.67412e-68	2.29826e-53	1.00892	1.03325	1.02434
Neutrophill count	CXCL2	ENSG00000081041	quantitative	TRUE	7.24236e-09	3.27273e-09	3.19191e-07	0.355613	0.367763	0.335224
Neutrophill count	TET2	ENSG00000168769	quantitative	TRUE	1.18247e-09	1.40078e-10	1.29199e-09	0.197744	0.210186	0.216092
Neutrophill count	CD36	ENSG00000135218	quantitative	TRUE	6.30812e-19	4.07662e-18	4.81061e-11	0.142722	0.140351	0.1355
Neutrophill count	CHPF2	ENSG00000033100	quantitative	FALSE	2.25066e-07	7.01552e-07	3.983e-06	-0.093445	-0.0901042	-0.0928855
Platelet count	TRIM68	ENSG00000167333	quantitative	FALSE	2.26095e-06	4.61286e-07	2.2914e-05	-0.14159	-0.153426	-0.134598
Platelet count	VWF	ENSG00000110799	quantitative	FALSE	6.72667e-08	1.87979e-07	1.67958e-05	-0.101854	-0.0993327	-0.0904227
Platelet count	SH2B3	ENSG00000111252	quantitative	TRUE	7.94328e-102	9.7051e-105	1.04448e-85	-0.53161	-0.557128	-0.559633
Platelet count	EXOC3L4	ENSG00000205436	quantitative	TRUE	1.0792e-23	2.06395e-23	2.32006e-20	-0.227764	-0.232915	-0.22607
Platelet count	PLEKHO2	ENSG00000241839	quantitative	FALSE	4.61211e-12	4.9272e-12	9.14745e-11	0.266657	0.273364	0.273449
Platelet count	GP1BA	ENSG00000185245	quantitative	TRUE	2.80737e-54	2.91139e-53	1.00069e-50	0.569999	0.577868	0.592192
Platelet count	TNFRSF13B	ENSG00000240505	quantitative	TRUE	2.61156e-11	1.09532e-10	9.32288e-10	0.165478	0.163211	0.165747
Platelet count	G6PC1	ENSG00000131482	quantitative	TRUE	1.87629e-12	7.93232e-11	1.25112e-12	-0.191015	-0.179668	-0.206073
Platelet count	ITGA2B	ENSG00000005961	quantitative	TRUE	6.91672e-88	1.83485e-86	1.20171e-76	0.550856	0.557858	0.55369
Platelet count	ITGB3	ENSG00000259207	quantitative	TRUE	5.74778e-18	5.50301e-17	1.05172e-15	0.295099	0.291806	0.316265
Platelet count	LDLR	ENSG00000130164	quantitative	FALSE	2.16332e-08	2.18857e-07	1.31166e-07	0.207938	0.196669	0.218018
Platelet count	CALR	ENSG00000179218	quantitative	TRUE	8.85584e-07	5.11034e-06	3.0645e-07	-0.198271	-0.188101	-0.230933
Platelet count	MYO9B	ENSG00000099331	quantitative	TRUE	2.16073e-13	1.07396e-10	5.91834e-12	0.145704	0.131085	0.150194
Platelet count	TM6SF2	ENSG00000213996	quantitative	FALSE	7.07261e-07	1.09084e-06	6.65886e-08	0.127064	0.128022	0.147295
Platelet count	HPN	ENSG00000105707	quantitative	FALSE	2.50853e-07	3.40024e-06	2.78593e-05	0.300702	0.276475	0.270166
Platelet count	PTPRH	ENSG00000080031	quantitative	TRUE	1.54561e-12	8.7267e-10	2.79447e-09	0.147219	0.130467	0.148078
Platelet count	MPL	ENSG00000117400	quantitative	TRUE	2.47172e-111	3.96278e-110	1.22914e-91	-0.575444	-0.579605	-0.58872
Platelet count	OMA1	ENSG00000162600	quantitative	FALSE	2.52592e-09	1.13962e-08	3.46713e-09	0.196084	0.189922	0.212518
Platelet count	TADA1	ENSG00000152382	quantitative	TRUE	1.34091e-12	1.21423e-14	1.33107e-11	0.282081	0.310637	0.286991
Platelet count	NLRP3	ENSG00000162711	quantitative	TRUE	8.47227e-09	8.08612e-07	2.38545e-07	0.54034	0.471338	0.559586
Platelet count	BCL2L1	ENSG00000171552	quantitative	TRUE	1.24718e-09	3.33511e-09	6.01492e-09	0.578304	0.577818	0.625424
Platelet count	TUBB1	ENSG00000101162	quantitative	TRUE	1.33968e-260	3.86367e-236	5.42001e-210	0.956898	0.933606	0.951071
Platelet count	GP1BB	ENSG00000203618	quantitative	TRUE	9.58076e-100	3.35892e-96	5.37032e-83	1.53887	1.54727	1.6751
Platelet count	CHEK2	ENSG00000183765	quantitative	TRUE	3.22033e-12	8.9454e-14	1.47197e-08	-0.140919	-0.154625	-0.127896
Platelet count	MYH9	ENSG00000100345	quantitative	FALSE	1.44411e-11	7.56258e-10	3.93704e-08	0.168427	0.157013	0.154788
Platelet count	TMPRSS6	ENSG00000187045	quantitative	FALSE	4.64526e-07	7.65015e-07	1.53007e-05	-0.189388	-0.190249	-0.181433
Platelet count	DNMT3A	ENSG00000119772	quantitative	TRUE	2.25523e-09	3.93315e-08	1.37009e-09	-0.144118	-0.13475	-0.156286
Platelet count	LY75	ENSG00000054219	quantitative	TRUE	2.45076e-19	9.71628e-16	1.40411e-17	-0.174737	-0.159309	-0.188605
Platelet count	GP9	ENSG00000169704	quantitative	TRUE	1.18195e-94	8.73172e-85	4.07568e-82	0.774494	0.748639	0.768578
Platelet count	GP5	ENSG00000178732	quantitative	FALSE	6.64538e-08	1.47547e-07	5.99266e-06	0.28624	0.281495	0.263031
Platelet count	STBD1	ENSG00000118804	quantitative	FALSE	2.07176e-06	1.86307e-05	0.0017447	-0.126779	-0.117028	-0.0975936
Platelet count	TET2	ENSG00000168769	quantitative	TRUE	9.54553e-11	4.76431e-12	1.90546e-11	0.193676	0.211875	0.219324
Platelet count	ARHGAP10	ENSG00000071205	quantitative	FALSE	3.05907e-10	2.73678e-09	3.44033e-12	0.13626	0.131792	0.161913
Platelet count	TERT	ENSG00000164362	quantitative	FALSE	8.36007e-07	1.15489e-06	2.25611e-06	0.449286	0.451853	0.47015
Platelet count	IQGAP2	ENSG00000145703	quantitative	TRUE	6.55541e-39	2.19331e-37	2.4322e-36	0.243334	0.24411	0.255559
Platelet count	MPIG6B	ENSG00000204420	quantitative	FALSE	2.82098e-11	1.24911e-11	7.50931e-11	0.408867	0.425588	0.433817
Platelet count	BAK1	ENSG00000030110	quantitative	TRUE	3.16082e-27	7.05667e-29	1.84757e-24	-0.461538	-0.485259	-0.460827
Platelet count	FERD3L	ENSG00000146618	quantitative	FALSE	1.03779e-06	2.86411e-05	3.05541e-05	-0.296747	-0.259365	-0.293826
Platelet count	CD36	ENSG00000135218	quantitative	TRUE	1.07251e-18	1.80593e-17	3.04299e-12	0.130714	0.128759	0.132103
Platelet count	TNFRSF10B	ENSG00000120889	quantitative	FALSE	7.71632e-09	5.11529e-08	9.48833e-07	-0.165821	-0.160025	-0.152257
Platelet count	ZFAT	ENSG00000066827	quantitative	TRUE	2.99254e-08	2.79242e-07	4.09223e-08	0.165779	0.157157	0.181389
Platelet count	JAK2	ENSG00000096968	quantitative	TRUE	1.00763e-52	1.30347e-48	4.26089e-47	-0.550976	-0.535461	-0.573738
Platelet count	GFI1B	ENSG00000165702	quantitative	TRUE	1.70608e-101	3.47216e-99	7.66479e-57	0.743677	0.743727	0.658211
Platelet count	MED22	ENSG00000148297	quantitative	FALSE	3.97933e-07	8.1523e-06	0.00118954	0.264632	0.235707	0.214802
Platelet crit	TRIM68	ENSG00000167333	quantitative	FALSE	6.14752e-07	9.69081e-07	5.56724e-06	-0.149698	-0.148782	-0.144979
Platelet crit	SH2B3	ENSG00000111252	quantitative	TRUE	8.89201e-111	4.51856e-110	2.65155e-93	-0.55609	-0.570342	-0.58662
Platelet crit	PLEKHO2	ENSG00000241839	quantitative	FALSE	6.21999e-08	3.83089e-08	9.02984e-08	0.209505	0.216585	0.226858
Platelet crit	PARN	ENSG00000140694	quantitative	FALSE	2.2309e-06	1.82823e-06	9.83218e-07	0.153018	0.156697	0.173145
Platelet crit	GP1BA	ENSG00000185245	quantitative	FALSE	1.02579e-06	3.57965e-07	2.96333e-06	0.18007	0.19092	0.185614
Platelet crit	TNFRSF13B	ENSG00000240505	quantitative	TRUE	3.84503e-18	8.13954e-17	1.57688e-16	0.216157	0.210385	0.224466
Platelet crit	RARA	ENSG00000131759	quantitative	FALSE	7.41088e-08	9.63053e-06	2.87316e-07	0.150966	0.126004	0.15416
Platelet crit	G6PC1	ENSG00000131482	quantitative	FALSE	1.17349e-08	2.48188e-07	5.17214e-09	-0.155132	-0.142355	-0.170346
Platelet crit	ITGA2B	ENSG00000005961	quantitative	TRUE	1.79432e-48	2.1702e-47	6.56296e-41	0.406721	0.408054	0.402101
Platelet crit	ITGB3	ENSG00000259207	quantitative	TRUE	4.00774e-11	2.84453e-09	8.67162e-11	0.226281	0.206373	0.257038
Platelet crit	S1PR4	ENSG00000125910	quantitative	TRUE	5.76103e-12	2.70832e-12	2.90068e-12	0.276728	0.284751	0.306195
Platelet crit	LDLR	ENSG00000130164	quantitative	FALSE	8.93429e-08	6.90717e-07	1.99756e-07	0.199426	0.187767	0.216062
Platelet crit	KLF1	ENSG00000105610	quantitative	TRUE	1.14979e-06	8.75508e-06	1.07552e-06	0.224579	0.208154	0.249848
Platelet crit	CALR	ENSG00000179218	quantitative	TRUE	8.69101e-07	6.77252e-06	6.50444e-07	-0.199238	-0.185229	-0.225753
Platelet crit	TM6SF2	ENSG00000213996	quantitative	FALSE	2.61788e-06	5.21243e-06	8.76093e-07	0.120884	0.119666	0.134915
Platelet crit	PTPRH	ENSG00000080031	quantitative	TRUE	1.34369e-17	1.08094e-15	2.71832e-12	0.178552	0.169999	0.175213
Platelet crit	MPL	ENSG00000117400	quantitative	TRUE	4.23643e-112	8.81049e-111	4.12857e-91	-0.578338	-0.580452	-0.588761
Platelet crit	OMA1	ENSG00000162600	quantitative	FALSE	3.52777e-13	1.17201e-10	2.23666e-12	0.239642	0.214048	0.253248
Platelet crit	DCLRE1B	ENSG00000118655	quantitative	TRUE	1.00874e-07	3.69054e-06	6.22802e-08	-0.257252	-0.225496	-0.292763
Platelet crit	PTPN7	ENSG00000143851	quantitative	FALSE	1.66154e-07	1.5936e-06	3.35235e-07	0.137387	0.127091	0.148749
Platelet crit	NLRP3	ENSG00000162711	quantitative	FALSE	2.80679e-07	1.15268e-06	8.02121e-06	0.482639	0.462244	0.485024
Platelet crit	KIF16B	ENSG00000089177	quantitative	FALSE	1.4716e-06	9.89418e-06	2.96551e-06	0.0836041	0.0779651	0.0896076
Platelet crit	BCL2L1	ENSG00000171552	quantitative	TRUE	1.29021e-08	1.90467e-08	2.03958e-08	0.544704	0.547551	0.607772
Platelet crit	TUBB1	ENSG00000101162	quantitative	TRUE	2.1727e-114	9.2683e-106	2.68844e-96	0.634662	0.618764	0.645539
Platelet crit	RTEL1	ENSG00000258366	quantitative	FALSE	1.08868e-11	1.30768e-11	6.92245e-09	0.200963	0.204447	0.188997
Platelet crit	GP1BB	ENSG00000203618	quantitative	TRUE	1.90722e-27	1.20559e-28	1.9059e-24	0.791326	0.822561	0.890979
Platelet crit	CHEK2	ENSG00000183765	quantitative	TRUE	6.81711e-33	1.94178e-33	1.1079e-25	-0.242654	-0.249367	-0.237963
Platelet crit	TMPRSS6	ENSG00000187045	quantitative	FALSE	5.98164e-07	4.37502e-07	2.48777e-05	-0.188381	-0.193806	-0.177955
Platelet crit	MFSD2B	ENSG00000205639	quantitative	TRUE	9.18756e-12	6.28811e-10	4.70544e-11	0.268925	0.24699	0.30544
Platelet crit	DNMT3A	ENSG00000119772	quantitative	TRUE	2.57691e-13	9.13061e-11	6.61302e-13	-0.176934	-0.158522	-0.186325
Platelet crit	LY75	ENSG00000054219	quantitative	TRUE	1.33598e-29	2.36048e-25	1.85183e-26	-0.220323	-0.206459	-0.236413
Platelet crit	GP9	ENSG00000169704	quantitative	TRUE	2.21666e-24	8.63973e-23	4.3391e-21	0.382649	0.372805	0.378264
Platelet crit	TET2	ENSG00000168769	quantitative	TRUE	2.86596e-07	2.201e-08	9.2809e-08	0.154259	0.170789	0.175598
Platelet crit	TERT	ENSG00000164362	quantitative	FALSE	1.01414e-14	1.5758e-15	8.25468e-14	0.707957	0.739335	0.745909
Platelet crit	MPIG6B	ENSG00000204420	quantitative	FALSE	1.1154e-06	5.82841e-06	1.44877e-05	0.300413	0.282083	0.290647
Platelet crit	BAK1	ENSG00000030110	quantitative	TRUE	1.49934e-26	5.67022e-29	2.18625e-24	-0.457276	-0.483506	-0.462771
Platelet crit	CD36	ENSG00000135218	quantitative	TRUE	7.28618e-21	2.70707e-19	7.10232e-14	0.139257	0.135384	0.142518
Platelet crit	ZFAT	ENSG00000066827	quantitative	TRUE	1.09189e-07	7.57618e-08	4.25696e-07	0.159542	0.164023	0.168179
Platelet crit	JAK2	ENSG00000096968	quantitative	TRUE	2.11982e-48	1.7968e-44	1.42626e-42	-0.529767	-0.509314	-0.548061
Platelet crit	ACO1	ENSG00000122729	quantitative	FALSE	4.61934e-07	1.76352e-07	2.74221e-06	0.114785	0.119092	0.117828
Platelet crit	GFI1B	ENSG00000165702	quantitative	FALSE	2.45986e-10	1.35625e-09	0.000200956	0.221197	0.21227	0.15507
Platelet distribution width	PDE3B	ENSG00000152270	quantitative	TRUE	1.02351e-08	1.7625e-08	1.11199e-08	0.122936	0.123635	0.12846
Platelet distribution width	APOA5	ENSG00000110243	quantitative	TRUE	1.12383e-20	2.1717e-16	4.71303e-21	-0.345593	-0.312408	-0.371308
Platelet distribution width	RAB8B	ENSG00000166128	quantitative	FALSE	5.80591e-10	5.99957e-06	4.73075e-09	-0.261407	-0.200783	-0.253576
Platelet distribution width	PLEKHO2	ENSG00000241839	quantitative	TRUE	2.13206e-26	2.9134e-25	4.28845e-24	-0.42577	-0.427069	-0.441375
Platelet distribution width	GP1BA	ENSG00000185245	quantitative	TRUE	1.2936e-44	5.79162e-43	2.38891e-42	-0.535012	-0.542493	-0.557151
Platelet distribution width	CRLF3	ENSG00000176390	quantitative	TRUE	4.04818e-10	3.1007e-08	2.41524e-07	0.243888	0.219843	0.217613
Platelet distribution width	SLFN14	ENSG00000236320	quantitative	TRUE	4.79623e-26	2.46093e-23	9.28539e-20	0.440967	0.425486	0.416926
Platelet distribution width	HEATR6	ENSG00000068097	quantitative	TRUE	1.86423e-12	5.74513e-14	1.01135e-11	0.169669	0.185132	0.185435
Platelet distribution width	NPC1	ENSG00000141458	quantitative	TRUE	8.66563e-14	6.66653e-13	7.14661e-17	-0.189861	-0.187683	-0.240795
Platelet distribution width	GNB1	ENSG00000078369	quantitative	FALSE	2.7665e-06	2.00724e-05	2.62839e-06	-0.310175	-0.282572	-0.33116
Platelet distribution width	MOB3C	ENSG00000142961	quantitative	TRUE	6.65564e-09	2.42678e-08	9.23932e-08	-0.270058	-0.260549	-0.269244
Platelet distribution width	ANGPTL3	ENSG00000132855	quantitative	FALSE	1.50692e-08	9.53477e-09	5.90623e-08	0.140099	0.142581	0.14504
Platelet distribution width	DENND4B	ENSG00000198837	quantitative	TRUE	1.95889e-07	2.35673e-06	7.15171e-08	0.160321	0.145825	0.184566
Platelet distribution width	PEAR1	ENSG00000187800	quantitative	FALSE	6.20869e-11	2.24735e-09	3.79787e-09	0.173571	0.159484	0.174743
Platelet distribution width	TADA1	ENSG00000152382	quantitative	TRUE	1.1292e-09	9.41499e-10	8.65446e-10	-0.25273	-0.25458	-0.269889
Platelet distribution width	ASXL1	ENSG00000171456	quantitative	TRUE	8.34257e-16	1.53391e-15	8.03896e-17	-0.192941	-0.193132	-0.215095
Platelet distribution width	RIPOR3	ENSG00000042062	quantitative	TRUE	6.87543e-18	3.37987e-17	1.25285e-15	0.252757	0.249513	0.252383
Platelet distribution width	TUBB1	ENSG00000101162	quantitative	TRUE	0	0	0	-1.8818	-1.82822	-1.84695
Platelet distribution width	PRELID3B	ENSG00000101166	quantitative	TRUE	4.54674e-33	2.07826e-11	6.89604e-32	-0.522586	-0.302747	-0.545851
Platelet distribution width	GP1BB	ENSG00000203618	quantitative	TRUE	1.36333e-51	3.15283e-50	7.03072e-45	-1.14123	-1.14831	-1.26221
Platelet distribution width	MICALL1	ENSG00000100139	quantitative	FALSE	1.63497e-10	1.99223e-10	2.36619e-07	-0.186064	-0.189641	-0.202292
Platelet distribution width	PACSIN2	ENSG00000100266	quantitative	FALSE	1.31565e-06	5.70992e-06	1.05487e-06	-0.238842	-0.229552	-0.263936
Platelet distribution width	DOK1	ENSG00000115325	quantitative	FALSE	1.18326e-07	5.91671e-07	3.35761e-07	-0.252927	-0.241594	-0.267138
Platelet distribution width	CKAP2L	ENSG00000169607	quantitative	TRUE	3.10957e-07	2.41274e-08	9.64007e-06	-0.200928	-0.222092	-0.190377
Platelet distribution width	NBEAL2	ENSG00000160796	quantitative	FALSE	7.9873e-07	9.91357e-05	7.20062e-08	-0.0978145	-0.0793521	-0.125875
Platelet distribution width	STAB1	ENSG00000010327	quantitative	TRUE	5.68512e-10	8.61033e-09	1.56059e-09	-0.102685	-0.0974806	-0.107734
Platelet distribution width	GP9	ENSG00000169704	quantitative	TRUE	2.79254e-67	1.9485e-50	1.11378e-57	-0.671415	-0.615499	-0.657991
Platelet distribution width	GP5	ENSG00000178732	quantitative	FALSE	3.37217e-10	2.88549e-09	1.28538e-07	-0.343714	-0.331482	-0.314998
Platelet distribution width	TET2	ENSG00000168769	quantitative	TRUE	6.58324e-08	1.9317e-07	6.91688e-10	-0.167721	-0.165572	-0.207974
Platelet distribution width	IQGAP2	ENSG00000145703	quantitative	TRUE	3.24377e-08	2.92651e-08	1.3032e-08	-0.106867	-0.109659	-0.11898
Platelet distribution width	PCDH12	ENSG00000113555	quantitative	FALSE	6.44496e-09	2.56448e-09	8.41453e-09	-0.138395	-0.145048	-0.148177
Platelet distribution width	MPIG6B	ENSG00000204420	quantitative	TRUE	3.20406e-16	1.07523e-16	8.71365e-17	-0.517351	-0.540639	-0.568529
Platelet distribution width	CD36	ENSG00000135218	quantitative	TRUE	5.12035e-39	1.52405e-40	1.10917e-27	-0.201167	-0.209226	-0.213505
Platelet distribution width	LPL	ENSG00000175445	quantitative	FALSE	2.29298e-16	2.35288e-13	6.61607e-14	-0.285746	-0.260535	-0.285079
Platelet distribution width	DOCK5	ENSG00000147459	quantitative	TRUE	1.04978e-12	2.34315e-11	2.4485e-13	0.171785	0.164668	0.209317
Platelet distribution width	GFI1B	ENSG00000165702	quantitative	TRUE	5.77032e-24	2.52872e-24	1.29539e-12	-0.362166	-0.373551	-0.30147
Red blood cell erythrocyte count	HBB	ENSG00000244734	quantitative	TRUE	0	0	5.19876e-64	-2.19852	-2.15075	-1.63355
Red blood cell erythrocyte count	PFKM	ENSG00000152556	quantitative	FALSE	2.77268e-08	5.10905e-09	6.70378e-07	-0.151975	-0.162544	-0.151529
Red blood cell erythrocyte count	ADCY6	ENSG00000174233	quantitative	FALSE	1.7356e-06	1.72695e-05	7.44492e-05	-0.092867	-0.0850347	-0.0832163
Red blood cell erythrocyte count	SH2B3	ENSG00000111252	quantitative	TRUE	2.45301e-12	7.08598e-12	1.65615e-12	-0.156854	-0.158014	-0.17984
Red blood cell erythrocyte count	POLE	ENSG00000177084	quantitative	FALSE	7.3821e-08	1.74812e-07	3.92961e-05	0.0822312	0.0811316	0.0687366
Red blood cell erythrocyte count	NRG4	ENSG00000169752	quantitative	FALSE	2.76312e-06	1.11017e-05	0.000415021	0.326339	0.311327	0.288663
Red blood cell erythrocyte count	HBM	ENSG00000206177	quantitative	TRUE	5.76036e-10	2.19437e-10	2.00032e-10	-0.250354	-0.263817	-0.283933
Red blood cell erythrocyte count	HBA2	ENSG00000188536	quantitative	TRUE	6.62522e-20	1.56531e-18	3.78879e-15	-1.64073	-1.6025	-1.60973
Red blood cell erythrocyte count	CCNF	ENSG00000162063	quantitative	FALSE	2.91347e-08	1.19248e-07	2.50219e-08	0.196098	0.190008	0.216965
Red blood cell erythrocyte count	LCAT	ENSG00000213398	quantitative	FALSE	2.12109e-06	2.45612e-05	1.88543e-06	0.227308	0.205491	0.24389
Red blood cell erythrocyte count	PIEZO1	ENSG00000103335	quantitative	TRUE	1.2782e-06	9.32932e-06	3.14833e-08	0.0506813	0.0473384	0.0630259
Red blood cell erythrocyte count	BRIP1	ENSG00000136492	quantitative	FALSE	1.42893e-06	1.06025e-06	3.12594e-07	0.102822	0.105677	0.118315
Red blood cell erythrocyte count	NPC1	ENSG00000141458	quantitative	TRUE	5.19757e-12	2.17325e-10	2.84905e-17	-0.153638	-0.144126	-0.212473
Red blood cell erythrocyte count	EPOR	ENSG00000187266	quantitative	FALSE	3.82032e-12	2.81903e-12	2.93562e-12	0.245647	0.250726	0.261765
Red blood cell erythrocyte count	KLF1	ENSG00000105610	quantitative	TRUE	7.8759e-11	1.97588e-10	1.09954e-08	-0.27177	-0.270235	-0.261987
Red blood cell erythrocyte count	EGLN2	ENSG00000269858	quantitative	TRUE	3.25237e-15	9.50167e-11	1.68306e-13	-0.341132	-0.288285	-0.349022
Red blood cell erythrocyte count	GNB1	ENSG00000078369	quantitative	TRUE	8.33489e-12	1.42656e-10	2.14882e-11	-0.392365	-0.372684	-0.407751
Red blood cell erythrocyte count	PRAMEF5	ENSG00000270601	quantitative	FALSE	8.00995e-07	2.69408e-05	0.513419	-0.3372	-0.292213	0.17171
Red blood cell erythrocyte count	ADGRL4	ENSG00000162618	quantitative	FALSE	1.73233e-07	2.87144e-07	2.44225e-06	-0.114679	-0.113958	-0.109438
Red blood cell erythrocyte count	TENT5C	ENSG00000183508	quantitative	FALSE	2.69526e-13	1.11892e-12	1.00369e-12	-0.456987	-0.450402	-0.485219
Red blood cell erythrocyte count	PKLR	ENSG00000143627	quantitative	TRUE	1.1298e-14	1.42626e-16	7.70371e-17	0.239224	0.259239	0.279857
Red blood cell erythrocyte count	INSRR	ENSG00000027644	quantitative	TRUE	5.8134e-08	3.40142e-08	1.85703e-05	-0.0878325	-0.0904724	-0.074175
Red blood cell erythrocyte count	COQ8A	ENSG00000163050	quantitative	FALSE	1.29927e-11	7.15649e-11	2.52366e-10	-0.188267	-0.18345	-0.190971
Red blood cell erythrocyte count	RTEL1	ENSG00000258366	quantitative	TRUE	2.77588e-09	3.11516e-08	6.21928e-08	0.158834	0.15076	0.157666
Red blood cell erythrocyte count	SIM2	ENSG00000159263	quantitative	FALSE	1.46329e-07	1.0231e-07	1.83502e-06	-0.141829	-0.146351	-0.142444
Red blood cell erythrocyte count	CAD	ENSG00000084774	quantitative	TRUE	8.08556e-08	4.62136e-08	8.08835e-08	0.118418	0.12197	0.127734
Red blood cell erythrocyte count	SPRED2	ENSG00000198369	quantitative	FALSE	5.8401e-07	4.18071e-07	1.50515e-05	-0.241613	-0.247299	-0.230204
Red blood cell erythrocyte count	SF3B1	ENSG00000115524	quantitative	TRUE	1.6192e-15	8.37336e-14	4.49262e-16	0.422622	0.40049	0.498224
Red blood cell erythrocyte count	COL4A4	ENSG00000081052	quantitative	TRUE	1.42004e-15	4.0785e-15	2.83204e-14	0.18563	0.184501	0.188896
Red blood cell erythrocyte count	APEH	ENSG00000164062	quantitative	TRUE	2.85891e-16	9.91288e-15	4.89215e-13	0.275844	0.2649	0.267455
Red blood cell erythrocyte count	ALB	ENSG00000163631	quantitative	FALSE	2.88144e-08	6.64523e-08	6.07114e-07	-0.188523	-0.186064	-0.180204
Red blood cell erythrocyte count	TERT	ENSG00000164362	quantitative	FALSE	2.16421e-16	6.25605e-14	1.74141e-16	0.678778	0.630872	0.735041
Red blood cell erythrocyte count	IQGAP2	ENSG00000145703	quantitative	FALSE	4.91722e-08	7.75497e-08	6.47724e-07	-0.0921921	-0.0923574	-0.0906591
Red blood cell erythrocyte count	EPO	ENSG00000130427	quantitative	TRUE	4.51752e-07	8.18107e-07	1.40819e-07	0.43556	0.432446	0.526339
Red blood cell erythrocyte count	TCIM	ENSG00000176907	quantitative	TRUE	7.38958e-10	4.46529e-08	4.35873e-10	-0.272706	-0.246607	-0.290304
Red blood cell erythrocyte count	CA1	ENSG00000133742	quantitative	FALSE	2.68337e-08	1.17166e-06	1.76177e-07	-0.188007	-0.167211	-0.193935
Red blood cell erythrocyte count	ACO1	ENSG00000122729	quantitative	TRUE	1.13972e-30	3.24041e-27	5.31129e-28	-0.235599	-0.224348	-0.24483
Red blood cell erythrocyte count	SLC34A3	ENSG00000198569	quantitative	FALSE	9.86052e-15	6.9759e-15	4.81504e-14	-0.133408	-0.136241	-0.139604
SHBG	AKR1C4	ENSG00000198610	quantitative	FALSE	4.9705e-12	1.36994e-11	1.33266e-09	0.218117	0.215601	0.21982
SHBG	IGFALS	ENSG00000099769	quantitative	FALSE	3.16541e-08	4.65083e-08	5.62523e-07	0.168169	0.168725	0.165028
SHBG	HSD17B2	ENSG00000086696	quantitative	FALSE	1.31926e-06	8.23967e-06	8.00295e-06	0.109475	0.102553	0.108681
SHBG	SERPINF2	ENSG00000167711	quantitative	FALSE	6.66761e-08	7.97793e-08	1.12194e-06	-0.35836	-0.343575	-0.350607
SHBG	SHBG	ENSG00000129214	quantitative	TRUE	0	0	0	1.8984	1.69232	1.84054
SHBG	NF1	ENSG00000196712	quantitative	TRUE	2.33685e-07	5.84265e-09	3.9176e-06	-0.168577	-0.182584	-0.165603
SHBG	G6PC1	ENSG00000131482	quantitative	TRUE	1.17517e-15	3.06549e-15	1.84332e-12	0.225209	0.213327	0.211819
SHBG	CREB3L3	ENSG00000060566	quantitative	TRUE	4.77309e-13	3.52614e-12	2.9077e-06	-0.268096	-0.261257	-0.197019
SHBG	DPP9	ENSG00000142002	quantitative	TRUE	6.63743e-13	7.51104e-12	2.61457e-11	-0.389067	-0.375511	-0.384145
SHBG	NR2F6	ENSG00000160113	quantitative	FALSE	5.78083e-10	2.49098e-10	3.61976e-08	-0.293652	-0.303944	-0.290081
SHBG	FOXA3	ENSG00000170608	quantitative	TRUE	3.99761e-19	2.52872e-17	2.6485e-16	-0.344957	-0.331318	-0.338996
SHBG	ATG4C	ENSG00000125703	quantitative	TRUE	2.38847e-08	1.12824e-09	6.44837e-08	-0.122141	-0.134798	-0.128142
SHBG	HNF4A	ENSG00000101076	quantitative	TRUE	2.04692e-19	2.48657e-17	2.40381e-23	0.489944	0.469429	0.605251
SHBG	CPS1	ENSG00000021826	quantitative	FALSE	9.68345e-09	7.47016e-08	1.84944e-06	0.14395	0.13673	0.15209
SHBG	HGFAC	ENSG00000109758	quantitative	TRUE	1.34927e-12	6.56901e-12	2.85167e-14	-0.155131	-0.152695	-0.199067
SHBG	STBD1	ENSG00000118804	quantitative	FALSE	4.67811e-07	2.75163e-06	0.000400507	0.135616	0.128023	0.110581
SHBG	PLA2G12A	ENSG00000123739	quantitative	TRUE	2.09508e-11	4.97966e-11	3.52533e-12	-0.229756	-0.228213	-0.266209
SHBG	TERT	ENSG00000164362	quantitative	FALSE	3.5229e-11	1.6744e-09	4.84953e-12	-0.60752	-0.561248	-0.692092
SHBG	HGF	ENSG00000019991	quantitative	TRUE	2.89768e-09	2.274e-09	6.68529e-08	0.263193	0.268741	0.262269
Standing height	CCDC3	ENSG00000151468	quantitative	FALSE	3.38306e-08	2.47446e-09	4.72596e-07	0.117141	0.133343	0.126045
Standing height	ZNF438	ENSG00000183621	quantitative	FALSE	2.08612e-07	2.26173e-06	5.27157e-07	0.122381	0.117385	0.130364
Standing height	A1CF	ENSG00000148584	quantitative	FALSE	4.63116e-07	2.77287e-05	7.05229e-06	0.13705	0.119943	0.131843
Standing height	TET1	ENSG00000138336	quantitative	TRUE	4.62488e-11	1.11864e-08	1.67109e-11	-0.180766	-0.165514	-0.205893
Standing height	CHST3	ENSG00000122863	quantitative	FALSE	9.72478e-07	8.29526e-06	9.34695e-08	0.152266	0.146017	0.187865
Standing height	GRK5	ENSG00000198873	quantitative	FALSE	9.90239e-07	1.36085e-06	1.27078e-07	-0.104752	-0.108944	-0.122929
Standing height	HTRA1	ENSG00000166033	quantitative	TRUE	5.19159e-16	3.35274e-14	1.64551e-15	0.188223	0.185589	0.218371
Standing height	TRIM68	ENSG00000167333	quantitative	FALSE	5.63897e-13	3.63747e-12	9.69617e-12	0.139999	0.142051	0.139881
Standing height	ILK	ENSG00000166333	quantitative	FALSE	9.9227e-07	7.45229e-05	1.84103e-06	0.107799	0.0917903	0.114293
Standing height	PDE3B	ENSG00000152270	quantitative	TRUE	5.12035e-19	1.77419e-16	6.55239e-19	-0.119592	-0.116584	-0.125177
Standing height	FIBIN	ENSG00000176971	quantitative	TRUE	9.81816e-09	2.17992e-07	1.56369e-06	0.124171	0.118177	0.112818
Standing height	CPT1A	ENSG00000110090	quantitative	TRUE	8.23569e-07	4.43159e-06	0.000107034	-0.119925	-0.117804	-0.106619
Standing height	SERPINH1	ENSG00000149257	quantitative	TRUE	1.11045e-22	1.58271e-20	3.72135e-23	0.335932	0.334976	0.372054
Standing height	NOX4	ENSG00000086991	quantitative	TRUE	9.1791e-14	1.83696e-12	1.45211e-11	0.14285	0.142347	0.1423
Standing height	B4GALNT3	ENSG00000139044	quantitative	TRUE	2.88005e-28	1.03229e-27	2.40713e-25	-0.13134	-0.135841	-0.13355
Standing height	ADCY6	ENSG00000174233	quantitative	FALSE	5.30518e-10	2.06881e-08	7.75158e-08	0.0865454	0.0817154	0.0815586
Standing height	CNPY2	ENSG00000257727	quantitative	TRUE	7.20112e-15	2.57513e-14	6.00759e-12	0.264432	0.270293	0.256626
Standing height	LRIG3	ENSG00000139263	quantitative	FALSE	5.51506e-07	9.74518e-06	3.63781e-06	0.0785324	0.0724461	0.0802659
Standing height	HMGA2	ENSG00000149948	quantitative	FALSE	1.71435e-13	1.09224e-10	1.34184e-12	0.658322	0.602147	0.723542
Standing height	E2F7	ENSG00000165891	quantitative	FALSE	1.2e-06	5.55111e-06	6.92931e-05	0.164667	0.160935	0.150072
Standing height	PTPN11	ENSG00000179295	quantitative	TRUE	7.8886e-14	9.15166e-13	2.02768e-15	0.303193	0.302456	0.361516
Standing height	UGGT2	ENSG00000102595	quantitative	TRUE	9.62609e-07	2.00212e-05	5.90704e-08	-0.060728	-0.0558976	-0.0726639
[truncated: 537 more rows]
